# Supplementary material for: Metabolic Signature in Combination with Fecal Immunochemical Test as a Non-Invasive Tool for Advanced Colorectal Neoplasia Diagnosis
Source: Cancers (Basel). 2025 Jul 15;17(14):2339. doi: 10.3390/cancers17142339 (PMC12293502; doi:10.3390/cancers17142339)
Supplement: Supplementary file 1 [file cancers-17-02339-s001.zip]

Archive with 4 entries (4 files):
- cancers-3688475-supplementary.pdf
- Excel File S1. MX_SuppTable.xlsx
- Excel File S2. MX_Heatmap.xlsx
- Excel File S3. MX_ClassificationList.xlsx
