# Supplementary material for: Metabolic Signature in Combination with Fecal Immunochemical Test as a Non-Invasive Tool for Advanced Colorectal Neoplasia Diagnosis
Source: Cancers (Basel). 2025 Jul 15;17(14):2339. doi: 10.3390/cancers17142339 (PMC12293502; doi:10.3390/cancers17142339)
Supplement: Supplementary file 1 [file cancers-17-02339-s001.zip › Excel File S1. MX_SuppTable.xlsx]

## Sheet: Data Mat
SAMPLE	SAMPLE.ID	GROUP (Class label 1)	GENDER (Class label 2)	FOB yes/no (categorical) (Class label 3)	AGE	FIT µg/g (numerical)	Z AGE	Z FOB	Age standarized	FIT standarized	Ceramides	Ceramides	Ceramides	Ceramides	Ceramides	Ceramides	Ceramides	Cholesterol and derivatives	Cholesteryl Ester	Cholesteryl Ester	Cholesteryl Ester	Cholesteryl Ester	Cholesteryl Ester	Cholesteryl Ester	Cholesteryl Ester	Cholesteryl Ester	Monohexosylceramides	Monohexosylceramides	Diacylglycerophosphocholine	Diacylglycerophosphocholine	Diacylglycerophosphocholine	Diacylglycerophosphocholine	Diacylglycerophosphocholine	Diacylglycerophosphocholine	Diacylglycerophosphocholine	Diacylglycerophosphocholine	Diacylglycerophosphocholine	Diacylglycerophosphocholine	Diacylglycerophosphocholine	Diacylglycerophosphocholine	Diacylglycerophosphocholine	Diacylglycerophosphocholine	Diacylglycerophosphocholine	Diacylglycerophosphocholine	Diacylglycerophosphoethanolamine	Diacylglycerophosphoethanolamine	Diacylglycerophosphocholine	Diacylglycerophosphoethanolamine	Diacylglycerophosphoethanolamine
INDIVIDUAL NOTATION											Cer(d18:1/16:0)	Cer(d18:1/20:0)	Cer(d18:1/22:0)	Cer(d18:1/23:0)	Cer(d18:1/24:0)	Cer(d18:1/24:1)+Cer(d18:2/24:0)	Cer(d18:1/18:0)	Cholesterol sulfate	CE(18:1)	CE(18:2)	CE(20:2)	CE(20:4)	CE(20:5)	CE(22:4)	CE(22:5)	CE(22:6)	GlcCer(d18:1/22:0)	GlcCer(d18:1/24:0)	PC(32:0)	PC(32:1)	PC(34:0)	PC(34:1)	PC(34:2)	PC(36:1)	PC(36:2)	PC(36:4)	PC(36:4)	PC(36:5)	PC(38:4)	PC(38:5)	PC(38:6)	PC(36:3)	PC(30:0)	PC(36:0)	PE(34:1)	PE(34:2)	PC(33:0)	PE(36:3)	PE(36:4)
INDIVIDUAL COMPOSITION OR PROBABLE ID																													PC(16:0/16:0)	PC(16:0/16:1) + PC(14:1/18:0) + PC(14:0/18:1)	PC(16:0/18:0)	PC(16:0/18:1)	PC(16:0/18:2)	PC(18:0/18:1)	PC(18:0/18:2)	PC(18:2/18:2)	PC(16:0/20:4)	PC(16:0/20:5)	PC(18:0/20:4)	PC(18:1/20:4) + PC(16:0/22:5)	PC(16:0/22:6)		PC(16:0/14:0) + PC(14:0/16:0)	PC(18:0/18:0) + PC(20:0/16:0) + small contribution PC(16:0/20:0)	PE(16:0/18:1)	PE(16:0/18:2)	PC(16:0/17:0)	PE(18:1/18:2)	PE(16:0/20:4)
owl-2323-001	04078033	CRC	Male	NO	77	19	0.229301	-0.791246	0.5793	0.2119	8.89981	0.819822	0.240443	0.0896808	0.183619	1.68771	1.99615	11.2548	0.0614084	0.10853	0.331063	0.0472536	0.016553	0.235771	0.0702459	0.0358777	0.147888	0.0976772	0.649791	0.0547999	0.298727	0.0326123	0.00216415	0.0281479	0.00480655	0.000685394	0.000703147	0.00062853	0.000772211	0.00149416	0.00113259	0.00249865	0.239462	0.845636	0.254927	0.285092	0.179102	0.0952697	0.114383
owl-2323-002	08018040	CTRL	Female	YES	82	1001	0.614511	1.51993	0.7257	0.9332	3.66877	0.483697	0.0274219			0.0775844	1.55982	6.32761	0.0186392	0.0129562	67.8525	0.00601534	0.00733087	0.572033	0.239451	0.0295288	0.104672	0.037884	0.0143484	0.00544819	0.0212546	0.00429726	0.00207008	0.00230047	0.00151159	0.00203895	0.000757739		0.000675551	0.000917574	0.00016788	0.00180709	0.0169959	0.054812	0.870167	0.767698		0.127897	0.0243856
owl-2323-003	09298042	CRC	Male	YES	63	1001	-0.849289	1.51993	0.2119	0.9332	2.18116	0.410551	0.0602144	0.0284783	0.0377842	0.157462	1.41132	10.6317	0.0286999	0.0139926	0.974648	0.00720084	0.00944288	0.17358	0.0640667	0.0341066	0.094297	0.0419846	0.0370468	0.00753024	0.0273869	0.00254559	0.000514872	0.00240946	0.000597226	0.00113531	0.000244119	0.000190463	0.00019075	0.000313001	0.000261597	0.000625509	0.0266403	0.053124	2.89877	1.47557		0.0663	0.106046
owl-2323-004	21006514	CRC	Male	YES	87	1001	0.999722	1.51993	0.8413	0.9332	2.24043	0.209577	0.0262215	0.0120668	0.0210544	0.19116	0.463627	9.48559	0.01758	0.0196227	0.801368	0.0307002	0.0545226	0.10384	0.44595	0.0681682	0.069201	0.0295393	0.0300879	0.0212259	0.0226105	0.0180396	0.00450118	0.0104529	0.00419011	0.0127714	0.00221085	0.00168313	0.00192137	0.00316229	0.00132943	0.0053877	0.100248	0.0703096	0.969632	0.585551	0.223495	0.184383	0.122148
owl-2323-005	11288055	CTRL	Female	NO	73	19	-0.0788678	-0.791246	0.4602	0.2119	0.731495	0.125771	0.0159312	0.00693007	0.011353	0.0367153	0.523741	11.042	0.00197278	0.000732242	0.361214	0.00054712		0.0378997		0.0182405			0.0109363	0.00463511	0.0148219	0.00390836	0.00134847	0.00416127	0.00128775	0.0019418	0.000192676		0.000176801	0.000388323	0.000172837	0.0012449	0.0345376	0.0395901	0.375517	0.552106	0.162499	0.0550203	0.0221254
owl-2323-006	44085793	CRC	Male	YES	80	65	0.460427	-0.682983	0.6915	0.242	1.5489	0.191136	0.0471858	0.0518068		0.050508	0.278687	6.17577	0.00449538	0.001267	1.3917	0.000463153		0.0204414		0.00212762	0.355317	0.0706621	0.0334436	0.0040725	0.0256934	0.00147206	0.000231111	0.000410081	0.000195837	0.00150797	0.000132102		6.20211e-05	0.00014674	0.000102505	0.000306968	0.0395948		0.335848	0.459196	0.0103588	0.040805	0.0371415
owl-2323-007	09298025	CRC	Male	YES	76	593	0.152259	0.559684	0.5793	0.7257	4.12169	0.946951	0.19179	0.0788638	0.0827603	0.348915	3.50674	12.2664	0.0141592	0.0155666	1.22201	0.00813778	0.00678854	0.0817279	0.0343528	0.014569	0.02219	0.0185088	0.0183968	0.00831214	0.0294537	0.00242969	0.000476088	0.00268554	0.000475172	0.000554463	0.00010276		9.68059e-05	0.000315857	7.9492e-05	0.000498591	0.0464034	0.0535323	0.203668	0.169092	0.0501979		0.00861011
owl-2323-008	45466671	CRC	Male	YES	77	1001	0.229301	1.51993	0.5793	0.9332	0.924197	0.121457	0.0199665	0.0120401		0.0883681	0.569302	65.01	0.00677876	0.00728835	0.934718	0.00325533	0.00454135	0.0660343	0.0684881	0.0264485	0.134354	0.0233776	0.0107513	0.0108809	0.0185485	0.00443687	0.00173464	0.00358083	0.0015209	0.00332017	0.000636755	0.000756228	0.000257369	0.000590046	0.000942362	0.00290161	0.0374044	0.0163355	0.214936	0.238256		0.0457346	0.0176509
owl-2323-009	45517120	CRC	Male	YES	85	1001	0.845638	1.51993	0.7881	0.9332	5.82152	0.782369	0.123487	0.0420564		0.777569	2.88571	10.2788	0.0351691	0.03981	0.359165	0.0440665	0.0431507	0.125168	0.0705569	0.0557792	0.0577751	0.0448002	0.106354	0.00361356	0.0869541	0.00378487	0.000323188	0.00416985	0.000499366	0.000332656	0.000152598	0.000782697	0.000138358	0.000401143	0.00115766	0.000290345	0.0417276	0.238962	0.311742	0.0750445	0.318948		0.0262949
owl-2323-010	05198050	CRC	Male	YES	81	1001	0.537469	1.51993	0.6915	0.9332	7.11846	0.994966	0.217252	0.0915921	0.103908	0.61699	6.59892	16.0653	0.00728522	0.00308695	0.230864	0.0151433	0.0131776	0.17301	0.119606	0.0198871	0.134991	0.0719158	0.0928025	0.0492913	0.0449632	0.0130737	0.00308442	0.0370002	0.00503455	0.00184904	0.00137653	0.00116074	0.00120486	0.00167985	0.00145563	0.00493057	0.236757	0.101347	1.13536	0.640967	0.383832	0.0853649	0.0598787
owl-2323-011	20962997	CRC	Male	NO	75	19	0.0752165	-0.791246	0.5398	0.2119	0.711919	0.139911	0.0219173	0.00995981	0.00301029	0.0530115	0.214579	11.5359	0.0132991	0.00332256	0.44779	0.00136906	0.00416891	0.101479	0.28505	0.0790659	0.166155		0.0161452	0.00952529	0.0245353	0.00547169	0.00227017	0.00626036	0.00126371	0.00107103	0.000747842	0.00131593	0.000323442	0.000797667	0.000995616	0.0012656	0.058986	0.0269416	0.640137	0.461741	0.142651	0.0551354	0.0353256
owl-2323-012	09298045	CTRL	Female	YES	76	1001	0.152259	1.51993	0.5793	0.9332	1.26514	0.442146		0.00921792		0.136239	0.471946	4.40243	0.00993089	0.0186472	0.721874	0.00829328	0.0155753	0.154664	0.0961348	0.037821			0.00747794	0.00306878	0.0146977	0.00338571	0.000575376	0.00339754	0.000526898	0.00117207	0.000135114	0.000138308	0.000259782	0.000458535	0.000331682	0.00045481	0.0268018	0.0374325		0.0219958	0.387311
owl-2323-013	21008427	CTRL	Male	NO	78	19	0.306343	-0.791246	0.6179	0.2119	0.552597	0.174976	0.0419604	0.0226291		0.0411788	0.540257	3.09109	0.00190098	0.00101751	1.6206	0.000205301					0.0431827	0.0169253	0.0165849	0.00777234	0.0201783	0.00363035	0.00199762	0.00402746	0.00178626	0.00298714	0.000155427		0.000145816		0.000177664	0.00129657	0.0673047	0.00621639	0.132468	0.16062	0.224929	0.0332969
owl-2323-014	12158035	CRC	Male	YES	65	799	-0.695205	1.04451	0.242	0.8413	0.706284	0.233895	0.0378025	0.0197818	0.0185085	0.0591457	0.797339	10.6503	0.0042151	0.000371983	0.197264	0.00299083	0.00159004	0.06782	0.0626951	0.00502604	0.0267865	0.0180295	0.0194792	0.0231409	0.0283814	0.0160439	0.00203295	0.0157858	0.029945	0.0140399	0.000914991	0.000346216	0.00109169	0.00099276	0.000417601	0.0280513	0.0595685	0.0782267	0.349363	0.245856	0.650777	0.113096	0.0111065
owl-2323-015	05268031	AA	Male	YES	80	386	0.460427	0.0725023	0.6915	0.5398	0.0798739					0.0219339		8.91672	0.0207798	0.00573412	2.33571	0.00160991		0.0484475	0.139396	0.0289066	0.0741597		0.00719602	0.00398484	0.0119565	0.00152856	0.000575926	0.00135029	0.00055737	0.0056376	6.99913e-05		5.21836e-05	0.000177455	7.31819e-05	0.00148577	0.0260483	0.0337629	0.757094	0.453752			0.035935
owl-2323-016	10108021	CRC	Male	YES	62	1001	-0.926331	1.51993	0.1841	0.9332	0.439406	0.237387	0.00940884	0.00711777	0.00271262	0.0411285	0.252433	8.05518	0.00138741	0.000313058	0.504835	0.00204896	0.00453621	0.0139155		0.0163216	0.0480601		0.00429813	0.00727283	0.0108368	0.0120573	0.0174788	0.00740598	0.00821233	0.26574	4.19911e-05		0.000120971		3.93097e-05	0.0319791	0.00712354	0.0213283	0.455508	1.19275		0.711676
owl-2323-017	45475181	AA	Female	NO	82	19	0.614511	-0.791246	0.7257	0.2119	0.550031					0.0258294		8.06172	0.00182938	0.000524447	1.73688	0.000342714				0.0100066			0.0148123	0.00556917	0.0254644	0.0111599	0.00236374	0.0104478	0.00753143	0.057043	0.000276815	0.000365547	0.00025128	0.000453063	0.000455824	0.0156695	0.0199996	0.0591006	2.30794	1.92222		0.871843	0.0237097
owl-2323-018	45523883	CRC	Male	YES	77	1001	0.229301	1.51993	0.5793	0.9332	2.1099	0.251657	0.0787111	0.0311889	0.0267085	0.199359	0.838735	8.57128	0.0135453	0.00742723	20.917	0.00294735	0.00344219	0.126038	0.0466583	0.0347212	0.0578185	0.0204399	0.0157028	0.0120456	0.0211815	0.00702622	0.000901222	0.00691391	0.00124205	0.000687665	0.000281006		0.000185176	0.000511191	0.000330688	0.00102429	0.0415665	0.0524974	0.367453	0.957306	0.17097	0.0785879	0.0345368
owl-2323-019	06138068	CRC	Male	YES	71	1001	-0.232952	1.51993	0.4207	0.9332	6.19287	0.443257	0.129707	0.0578177	0.116608	0.789231	1.49306	2.19263	0.0521788	0.073871	0.145691	0.100938	0.0530656	0.161317	0.0791379	0.0812602	0.0709022	0.0490805	0.501539	0.348185	0.307333	0.122335	0.0283212	0.109253	0.0463622	0.0112769	0.0187557	0.00670928	0.027709	0.0220934	0.0272574	0.027787	0.223635	0.571954	1.69382	0.562481	0.27477	0.438656	0.329272
owl-2323-020	08088036	CRC	Male	YES	91	382	1.30789	0.0630882	0.9032	0.5398	8.6133	1.47805	0.185015	0.047156	0.0632817	0.671386	7.50554	9.85328	0.0214355	0.0196263	0.327946	0.01168	0.0256364	0.41605	0.305557	0.0727711	0.0751936		0.0253845	0.00681729	0.0216937	0.00387106	0.000829944	0.00148917	0.000572133	0.00111965	0.000136333	0.000793249	0.000114166	0.000438175	0.000973	0.000738301	0.0736051	0.0813579	2.30987	1.6524			0.0953834
owl-2323-021	09298046	CRC	Male	YES	68	1001	-0.464078	1.51993	0.3085	0.9332	5.32776	0.900633	0.257089	0.153412	0.10098	0.277112	4.119	10.8008	0.0199039	0.00526402	0.827195	0.00110316		0.0514787	0.0898655	0.0131638	0.358889	0.15766	0.0172929	0.0038424	0.0273333	0.0023351	0.000470657	0.00143309	0.0004902	0.000335051	0.000192975	0.000261866	0.000218631	0.000273023	0.00043738	0.000431336	0.0519554		0.211243	0.0797224	0.013648	0.00819567	0.0160934
owl-2323-022	11078051	CRC	Female	YES	93	95	1.46197	-0.612377	0.9332	0.2743	1.04958	0.275757	0.0258028	0.0182552	0.0191372	0.102122	0.659603	8.55189	0.00754645	0.00814474	1.42204	0.00799544	0.0112669	0.0899594	0.188658	0.0616816			0.00773362	0.00770292	0.0125403	0.00447436	0.00237304	0.00199768	0.00320489	0.0220669	0.000144272	0.00194885	0.000168603	0.000416804	0.00139379	0.00377808	0.0212504	0.0473183	0.360157	0.485612		0.0390732	0.0275093
owl-2323-023	12158046	CRC	Male	YES	86	1001	0.92268	1.51993	0.8159	0.9332	0.756281	0.0864735	0.0160664	0.00603123	0.0167165	0.0445041	0.245231	42.5855	0.0262701	0.00876277	1.41345	0.00240325		0.384045	1.21423	0.00465623			0.00201597		0.0243014	0.000729465	0.000190116	0.000540048	0.000402991	0.000693873	0.00010014		0.000108786		8.22098e-05	0.000449999	0.00643699	0.0809865	0.115324	0.685953			0.00655868
owl-2323-024	05298014	CTRL	Female	NO	54	19	-1.54267	-0.791246	0.0668	0.2119	3.66093		0.101006	0.0215796	0.0687512	0.577113	2.52397	0.921039	0.00377718	0.00291627	0.0238338	0.00090019				0.00177936		0.0124467	0.0279357	0.00649042	0.0357783	0.0032606	0.000173477	0.00311892	0.000941854	0.000177509	6.31891e-05		9.68979e-05		4.6665e-05	0.000500676	0.0165448	0.0598081	0.37026	0.178861	0.0137388		0.0199615
owl-2323-025	10198028	CRC	Male	YES	65	38	-0.695205	-0.746529	0.242	0.242	4.27731	2.79974	0.18262	0.056413		0.541453	5.74259	8.17511	0.0241316	0.0488749	0.602788	0.0546616	0.0439856	0.25366	0.2667	0.229511	0.0494578	0.0516597	0.0355937	0.00982646	0.0384981	0.00273066	0.000475049	0.00346349	0.000482707	0.000405902	0.000289054	0.00452606	0.000186791	0.00120844	0.00468716	0.000519501	0.0570624	0.0631314	1.03053	1.11077		0.165235	0.0585265
owl-2323-026	45475320	CRC	Female	YES	92	1001	1.38493	1.51993	0.9192	0.9332	19.2502	2.00324	0.384563	0.169692		1.09697	15.6568	25.7831	0.0112341	0.00680607	0.485066	0.00429838	0.00368346	0.131917	0.0537064	0.0154375	0.186529	0.0629763	0.0470318	0.00682433	0.0345894	0.00431646	0.000971188	0.0036155	0.0010095	0.000261227	0.000243867		0.000218677	0.000511864	0.000162078	0.000681131	0.0151062	0.106395	0.891012	0.270066	0.0241664	0.0462877	0.0150009
owl-2323-027	45542702	CRC	Female	YES	76	1001	0.152259	1.51993	0.5793	0.9332	0.959024	0.22677	0.0398313	0.0160798		0.0977876	1.34217	5.53704	0.014051	0.0152267	0.99375	0.00765586	0.0260607	0.185186	0.45214	0.0756776	0.0340273	0.0133934	0.0183861	0.0187473	0.0232312	0.00622177	0.00134919	0.00634198	0.00175429	0.00349849	0.000264687	0.000301997	0.000249346	0.000538113	0.00054934	0.00201641	0.0860901	0.0545799	1.68687	0.770882	0.354096	0.040023	0.0223374
owl-2323-028	20943201	CRC	Male	YES	74	1001	-0.00182564	1.51993	0.5	0.9332	1.52503	0.338568	0.0897333	0.0580978	0.0368798	0.124672	2.01324	1.0797	0.0120194	0.00302211	0.706143	0.00345404	0.00177166	0.176532	0.0597807	0.0066991	0.0636978	0.0139569	0.0412386	0.0106857	0.0381401	0.00762872	0.00198022	0.00312579	0.000948795	0.00685614	0.000471096		0.000240856	0.000605871	0.000434724	0.00159213	0.0697072	0.00619487	3.39333	1.33464			0.0967651
owl-2323-029	08118014	AA	Male	YES	89	432	1.15381	0.180765	0.8849	0.5793	1.7813	0.678468	0.0352388	0.0195206	0.010211	0.0812509	0.764074	16.5849	0.00799887	0.00203268	2.14576	0.00105032	0.00443741	0.0593745	0.0602954	0.0159205	0.0311574		0.0229204	0.00471039	0.0149017	0.0028559	0.000582622	0.0017621	0.000576748	0.00138228	0.000179622	0.000857305	0.000145806	0.00061191	0.000861174	0.000759275	0.016106	0.00548793	0.584788	0.572604		0.0597666	0.0241144
owl-2323-030	10038064	AA	Female	NO	79	19	0.383385	-0.791246	0.6554	0.2119	0.614685					0.0464964	0.394654	2.40013	0.00541269	0.00334375	1.99609	0.00115606		0.0480529	0.0594397	0.0220694	0.0904489		0.00687075	0.00262133	0.0130759	0.00141824	0.000527452	0.00147728	0.000521664	0.00150078	0.000139004		0.000113053		7.93407e-05	0.000689077	0.0296807	0.073054	0.22466	0.301742		0.047277
owl-2323-031	11108061	CRC	Male	YES	78	1001	0.306343	1.51993	0.6179	0.9332	16.2841	1.05192	0.234423	0.0544789	0.0962716	1.88079	2.34472	38.7032	0.069468	0.139435	15.6452	0.0853371	0.109659	0.280227	0.225253	0.156014	0.072418	0.0089347	0.0345296	0.00614572	0.027867	0.0031358	0.000966561	0.00188809	0.000497091	0.00048836	0.000298406	0.000186398	0.000105344	0.000238817	0.00024117	0.00112378	0.0375264	0.046046	0.477364	1.46735	0.0373875	0.213503	0.0536382
owl-2323-032	01128030	CRC	Male	NO	85	19	0.845638	-0.791246	0.7881	0.2119	1.86271	0.239917	0.0391438	0.0199918	0.0366926	0.10079	1.33481	15.2329	0.0251587	0.0473336	0.750772	0.044827	0.0320281	0.123567	0.0906729	0.0408732	0.0717003	0.0590435	0.0165846	0.0077302	0.0274618	0.00692468	0.00175851	0.00429719	0.0013839	0.00296611	0.000559532	0.000303098	0.000397401	0.000865843	0.000340937	0.00152576	0.0210217	0.0561034	0.510801	0.201409	0.226463	0.0889048	0.0564583
owl-2323-033	06078027	CTRL	Female	NO	72	19	-0.15591	-0.791246	0.4207	0.2119	2.29125	1.2377	0.138157	0.0446185	0.0822471	0.560956	2.48134	18.3304	0.00453404	0.00347115	2.38193	0.000976417		0.1179	0.115456	0.0203541	0.184065	0.0866041	0.0187521	0.00405286	0.0179939	0.00340309	0.000853481	0.00133211	0.000746332	0.00285613	0.000416502	0.000434045	0.000284324	0.000600124	0.000522895	0.00110436	0.0205573	0.0393837	1.01832	1.19876		0.0753019	0.098423
owl-2323-034	10248013	CRC	Male	YES	66	1001	-0.618163	1.51993	0.2743	0.9332	2.24154	0.443554	0.11801	0.0745184	0.0676602	0.233359	2.11949	5.27612	0.0028626	0.00364191	3.51333	0.00091831		0.0519315	0.0450873	0.0041604	0.152212	0.10302	0.212535	0.294358	0.124743	0.126658	0.0397783	0.103893	0.0631603	0.056614	0.0162463	0.0213246	0.0182828	0.0993669	0.00462152	0.0809412	0.257818	0.200216	1.34172	0.991656	0.308625	3.25879	0.146274
owl-2323-035	45476564	CRC	Female	NO	83	19	0.691553	-0.791246	0.758	0.2119	0.608514	0.0870638		0.00701776		0.0294987	0.641754	11.1304	0.000979177	0.000277477		0.000375848		0.0215587		0.00368735	0.018441		0.00742911	0.00435255	0.0261044	0.00657119	0.000896605	0.0043074	0.0058842	0.00453147	0.000235083		0.000172819	0.000309538	0.000167997	0.00702359	0.0065417	0.0524193	0.335369	1.22103		0.0679181	0.0349765
owl-2323-036	45547838	CRC	Male	YES	79	1001	0.383385	1.51993	0.6554	0.9332	1.31683	0.144927	0.0326739	0.0139952	0.0160786	0.146501	0.684056	7.78729	0.0198709	0.027789	0.556235	0.0179419	0.0347846	0.186937	0.326911	0.0882932	0.0692956		0.0503089	0.0155057	0.026993	0.00586767	0.00148994	0.00324639	0.0012058	0.00198897	0.000685874	0.00378234	0.00037396	0.00106448	0.00177244	0.00143538	0.0392954	0.0101246	0.937964	0.473964		0.129204	0.0614086
owl-2323-037	20949771	CTRL	Male	YES	74	426	-0.00182564	0.166644	0.5	0.5793	1.7412	0.772971	0.055906	0.0380243	0.0110751	0.0904927	0.653614	4.81485	0.0181753	0.00688647	0.721958	0.00246883	0.00802202	0.122001	0.126263	0.0169559	0.084763	0.0125737	0.0162332	0.00413094	0.0226659	0.0031368	0.000882039	0.00245359	0.000685628	0.00153017	0.000464534	0.00067303	0.000188011	0.000471255	0.000508141	0.00108307	0.0313857	0.0115608	1.60635	1.18137		0.0805848	0.0353204
owl-2323-038	08188031	CRC	Male	YES	93	1001	1.46197	1.51993	0.9332	0.9332	2.37212	0.316281	0.107179	0.0427547	0.0514726	0.157576	1.1703	10.2091	0.0168868	0.0266896	0.347476	0.00598304	0.00404472			0.0120645	0.182802	0.113992	0.0902655	0.0194048	0.0655872	0.0152738	0.00285451	0.00840797	0.00238047	0.000742103	0.000649564	0.000264693	0.00043785	0.000674795	0.00122291	0.002871	0.0666835	0.101785	0.446727	1.81805	0.0381804	0.0375377	0.0596269
owl-2323-039	10048022	CTRL	Male	NO	67	19	-0.541121	-0.791246	0.3085	0.2119	2.61257	0.534636	0.0812868	0.0294229	0.0301635	0.232507	3.43148	12.8177	0.00681357	0.00189541	0.244174	0.00117604	0.00699021	0.246159	0.546631	0.0419132	0.199406	0.137914	0.0167309	0.0058051	0.0123016	0.00388169	0.00125419	0.00252966	0.00109749	0.0017166	0.000467983	0.000894427	0.000299925	0.000795771	0.000690864	0.0016097	0.0851917	0.00436406	1.69011	0.563203	0.089501	0.168112	0.081185
owl-2323-040	11148050	AA	Male	YES	93	80	1.46197	-0.64768	0.9332	0.2743	0.83221	0.404412	0.058029	0.0350444	0.0142183	0.0407203	0.521899	4.29238	0.0128368	0.00382452	1.08112	0.00100242				0.00320923	0.0299823		0.0212128	0.0107986	0.0308829	0.00488394	0.000854668	0.00926488	0.00165164	0.000237941	0.000199505		0.000214712	0.000326325	0.000214492	0.0010063	0.029004	0.00951308	0.611837	0.974496	0.124764	0.138212	0.0381632
owl-2323-041	44061983	CRC	Male	YES	68	30	-0.464078	-0.765357	0.3085	0.2119	1.09408	0.233204	0.0392993	0.0171813	0.0188953	0.0706884	2.06337	8.57103	0.00361082	0.00210091	0.260155	0.00070022		0.048619	0.0607491	0.00950457	0.089756	0.0431197	0.00435796	0.00220865	0.0186475	0.00152522	0.000481642	0.000965219	0.000393439	0.00146101	0.000207133	0.000376492	0.000120788	0.000283584	0.00026962	0.000495423	0.0316524	0.0508791	3.27231	1.74106		0.0646852	0.13775
owl-2323-042	06198049	CTRL	Female	NO	76	19	0.152259	-0.791246	0.5793	0.2119	0.322708		0.0105233	0.00642981	0.0180364	0.0149908	0.455164	4.17962	0.0189929	0.0200439	7.09797	0.00543595	0.00367202	0.168392	0.252664	0.0255897	0.0659871		0.00551101		0.0149665	0.000691807	0.000254461	0.000747455	0.000130818	0.000873458	0.000103909		6.64958e-05		5.89433e-05	0.000570288	0.00813951	0.0576492	0.288223	0.105724		0.0251709
owl-2323-043	10268002	AA	Female	NO	72	19	-0.15591	-0.791246	0.4207	0.2119	3.0091	0.701751	0.124531	0.0493172	0.0497166	0.229704	2.01008	20.8251	0.0108608	0.00629486	1.63109	0.00158417	0.0108668	0.381363	0.192435	0.0700279	0.201772	0.122892	0.0250602	0.00656901	0.0236616	0.00569687	0.00250987	0.00313951	0.00140553	0.00542371	0.000574884	0.000349924	0.000392828	0.000810017	0.000294921	0.0024105	0.0365308	0.050994	3.26194	3.02347		0.120188	0.244618
owl-2323-044	45477252	CTRL	Female	NO	53	19	-1.61971	-0.791246	0.0548	0.2119	0.663878	0.0979273	0.0138013	0.00480354	0.0126722	0.020095	0.240934	10.0603		0.00114852	0.172423	0.000232852				0.0124816	0.127182		0.00706536		0.0190392	0.00127836	0.000313442	0.00236278	0.000538886	0.0016548	0.000137204		9.03665e-05		0.000147552	0.000836476	0.00763664	0.0176537	0.441539	0.290006		0.0366876	0.00954522
owl-2323-045	45536871	CRC	Female	YES	88	1001	1.07676	1.51993	0.8643	0.9332	1.77988	0.240662	0.0640849	0.0264633	0.0325271	0.207968	0.746022	3.70761	0.0170545	0.0139847	1.3749	0.00645036	0.0187798	0.0604758	0.0708718	0.0204401	0.0478525	0.0157555	0.0451045	0.0256359	0.0349849	0.0114545	0.000830828	0.0137965	0.00293144	0.000458182	0.000376602	0.000943308	0.000384644	0.00096442	0.000687142	0.00122719	0.101891	0.0696558	0.872208	0.283139	0.674747	0.0152226	0.0591049
owl-2323-046	07188031	CTRL	Female	YES	77	1001	0.229301	1.51993	0.5793	0.9332	1.22415	0.194844	0.0301215	0.0169809	0.0277627	0.138844	0.866075	5.48976	0.00498635	0.00795039	1.53283	0.0018671	0.00196395			0.00898203	0.0847558	0.0408414	0.041048	0.0369871	0.0244498	0.0148072	0.00466549	0.00670391	0.00669635	0.0362503	0.000877365	0.000455434	0.000838316	0.00159279	0.00093331	0.0078932	0.104396	0.0957291	2.50286	3.51211	0.0873238	0.314078	0.158786
owl-2323-047	09158045	CRC	Female	YES	63	1001	-0.849289	1.51993	0.2119	0.9332	0.938721			0.00847315		0.0271332		2.02469	0.00472879	0.00521539	1.12196	0.00376846	0.00962888	0.0186913	0.0374153	0.0236116	0.0838648		0.0121116	0.0044517	0.015808	0.00478562	0.0017133	0.00292563	0.00192642	0.0041633	0.000372398	0.000740378	0.000196983	0.000565472	0.00036129	0.00186969	0.0851628	0.0717168	0.551053	0.393874		0.209702	0.0301391
owl-2323-048	10178027	CTRL	Female	YES	80	63	0.460427	-0.68769	0.6915	0.242	0.548002	0.0939658	0.00924684	0.00585714	0.00549877	0.0616464	0.387101	1.39463	0.00561914	0.00515027	1.04438	0.00125335		0.0612023		0.0153519	0.28086		0.00307312		0.0111884	0.00144924	0.000192405	0.0013849	0.000201523	0.000344842	9.33958e-05		7.55281e-05		2.93594e-05	0.00028341	0.0357568	0.0317511	0.094921	0.0466493	0.0471256	0.0270357
owl-2323-049	11148066	CRC	Male	YES	90	1001	1.23085	1.51993	0.8849	0.9332	4.47372	0.714954	0.194747	0.0903655	0.0636051	0.676455	2.1914	9.86603	0.022805	0.0260209	0.484279	0.00995338	0.00961573	0.155954	0.147805	0.0319497	0.13256	0.0380048	0.0859482	0.0461555	0.0529056	0.0222559	0.00290958	0.0132973	0.00671236	0.00504991	0.000566299	0.000438364	0.000580557	0.00135685	0.000663021	0.00698673	0.0789175	0.179165	0.64612	0.53901	0.103899	0.125096	0.0504117
owl-2323-050	02238044	CRC	Male	NO	82	19	0.614511	-0.791246	0.7257	0.2119	1.35642		0.0244183			0.133414	1.29347	10.5979	0.0107088	0.00956041	6.15717	0.00290398	0.0210794	0.290704	0.485682	0.114642	0.0592956	0.0202277	0.00660858	0.0030849	0.0159594	0.000682493	0.000199383	0.000424672	0.000137508	0.000452404	7.71827e-05	0.000206498	5.70091e-05	0.000190388	0.000101848	0.000256956	0.0297743	0.0461666	0.296045	0.2739			0.0174488
owl-2323-051	08038031	CRC	Male	NO	58	19	-1.2345	-0.791246	0.1151	0.2119	1.96662	0.125182		0.0155866		0.148912	1.27025	11.0073	0.0758401	0.0806058	19.509	0.0441838	0.0338089	0.612866	0.317296	0.126937	0.115728		0.0177357	0.0125327	0.0209297	0.00555368	0.000702638	0.0065298	0.00585213	0.0015182	0.000319305		0.000212553	0.00106759	0.00022432	0.00260018	0.100221	0.0792818	2.36412	2.14924	0.234367	0.275976	0.0428793
owl-2323-052	45428486	AA	Female	YES	77	238	0.229301	-0.275821	0.5793	0.3821	1.47138	0.373187	0.0551537	0.0354951	0.0159607	0.116325	1.19889	8.29899	0.0130672	0.00396872	1.54666	0.000882576	0.00307127		0.108608	0.0271869			0.00729546	0.00976755	0.00980012	0.00427071	0.00144128	0.00167823	0.0014959	0.00555443	0.000284512	0.00037522	0.000187207	0.00052303	0.000226239	0.00314658	0.0255343	0.0533886	0.164144	0.30273			0.0212389
owl-2323-053	45476110	CRC	Female	YES	81	1001	0.537469	1.51993	0.6915	0.9332	0.753538	0.143076	0.0254843	0.00919559	0.0120923	0.160887	0.525811	5.33455	0.00636589	0.00106954	0.226192	0.00684173	0.0117908			0.0259761			0.00621806	0.00760542	0.00770212	0.0071606	0.00176015	0.00467829	0.0106638	0.0173877	0.000174688	0.000318878	0.000185297	0.00016649	0.000335641	0.0186277	0.0227228		0.459298	1.24718	0.0155245	0.17954	0.0744598
owl-2323-054	45547989	CRC	Male	YES	89	157	1.15381	-0.466458	0.8849	0.3085	0.835875	0.0969196	0.0269562	0.0248501		0.0490631	0.533608	0.446564		0.000108513	1.43941	0.000358924				0.000825275	0.0993641	0.0238714	0.0284761	0.00596908	0.0272184	0.00327389	0.000233092	0.00119678	0.000253922	0.000763392	7.77674e-05		7.29556e-05		8.62787e-05	0.000404813	0.0253167	0.00363491	0.0643961	0.205115		0.0116692	0.00768422
owl-2323-055	07218027	CTRL	Male	YES	89	1001	1.15381	1.51993	0.8849	0.9332	11.2498	5.67026	0.814343	0.266188	0.322336	1.67835	18.8969	3.2468	0.0192057	0.0147854	1.99902	0.00746916	0.00816793	0.135835	0.0463743	0.00723992	0.110939	0.125677	0.0166248	0.00222884	0.031986	0.00194605	0.000343033	0.00213008	0.000303044	0.000798913	0.000150281		8.08364e-05	0.000360514	0.000156174	0.000477245	0.0414515	0.0584811	0.069383	0.051187	0.044921		0.0037438
owl-2323-057	10258020	AA	Female	YES	75	216	0.0752165	-0.327599	0.5398	0.3821	0.364357	0.271542	0.0145021	0.00506796	0.0190485	0.100898	0.42106	4.4982	0.00128961	0.00253462	1.60677	0.0008592	0.00976624		0.0755811	0.0308911	0.0727789	0.0347524	0.0072719	0.0054044	0.0123698	0.00189542	0.000293859	0.00133389	0.000480497	0.00136322	0.000220359	0.00101867	9.46023e-05	0.000424398	0.000828498	0.000689158	0.0371513	0.037616	0.248185	0.0444059	0.0137187	0.0201614
owl-2323-058	11178025	CRC	Female	YES	88	1001	1.07676	1.51993	0.8643	0.9332	6.79796	1.33844	0.215335	0.110501	0.0762149	0.602214	4.11745	8.99827	0.0323178	0.0424105	4.3456	0.0198374	0.0131828	0.0866991	0.0484507	0.0254889	0.0730517	0.0480938	0.0580147	0.016353	0.0479179	0.00998772	0.00238057	0.00674198	0.00272408	0.00189625	0.00106101	0.000485175	0.00110293	0.0012958	0.0014344	0.002564	0.0300212	0.00614963	0.626712	0.416146	0.024618	0.250112	0.030478
owl-2323-059	03218032	CRC	Male	YES	83	1001	0.691553	1.51993	0.758	0.9332	0.655932	0.085321	0.0339887	0.0123039	0.0266305	0.209865	0.596655	5.8413	0.0575896	0.0543938	1.93424	0.0333419	0.148436	0.600093	1.41655	0.32541			0.0294778	0.0423144	0.0240602	0.0039813	0.000484617	0.00219903	0.000686112	0.000859718	0.00114533	0.0367389	0.000377944	0.00976698	0.029345	0.000734152	0.0630421	0.0679452	1.47347	1.00771		0.0839435	0.044621
owl-2323-060	45337508	CRC	Female	YES	71	157	-0.232952	-0.466458	0.4207	0.3085	2.53549	0.413854	0.0669471	0.0653514	0.0473115	0.372433	3.04986	25.82	0.0262692	0.0268931	0.174338	0.0295056	0.0426341	0.0821142	0.235706	0.207102	0.322721	0.199396	0.1169	0.053836	0.0364187	0.0257665	0.00447139	0.00821323	0.00353383	0.00317022	0.00393708	0.00652087	0.00146742	0.00389103	0.00607721	0.00394595	0.187138	0.149459	1.55922	0.674397	0.0485946	0.171501	0.159193
owl-2323-061	45428783	CTRL	Female	NO	56	19	-1.38858	-0.791246	0.0808	0.2119	9.07996	1.78426	0.288477	0.0744685	0.128401	0.427864	12.1775	38.1988	0.00192287	0.000778641	0.93569	0.000851687		0.0244228		0.00357209	0.0338359		0.00664879	0.00221001	0.0237807	0.00127369	0.000580195	0.00083005	0.000290105	0.00092392	0.000188812	0.000347868	0.000165951		0.00050569	0.000421221	0.00802345	0.0373277	0.412756	0.461979			0.0205395
owl-2323-062	45496923	CRC	Male	YES	56	1001	-1.38858	1.51993	0.0808	0.9332	3.05816	0.499878	0.135181	0.0698814	0.0533506	0.387034	0.987728	3.08534	0.0178342	0.0249072	3.1777	0.00901852	0.00678189	0.162124	0.130915	0.0197187	0.268115	0.0737483	0.0173791		0.0210157	0.0031944	0.000593588	0.00261621	0.00214148	0.0017945	0.000124058	0.000777216	0.000140921	0.0004854	0.00199411	0.00185767	0.0287783	0.0709132	0.465418	0.388418	0.125076	0.0294946	0.0220803
owl-2323-063	45548521	CRC	Female	YES	81	172	0.537469	-0.431155	0.6915	0.3446	0.592965	0.110462	0.0232313	0.00843719	0.0132129	0.0497701	0.608645	3.18752	0.00867733	0.0197272	0.30422	0.00700237		0.0330934		0.010822	0.0404219	0.0214771	0.0238593	0.0240323	0.0331896	0.00619593	0.00148122	0.0156848	0.00326012	0.000811452	0.000460031		0.000890386	0.000824754	0.000339341	0.00186545	0.149111	0.0725576	2.64182	2.8335	0.680519	0.0807941	0.114983
owl-2323-064	07268030	CRC	Male	YES	72	1001	-0.15591	1.51993	0.4207	0.9332	3.55179	1.67111	0.143332	0.0758288	0.0287751	0.337968	2.20017	11.4622	0.0107929	0.00459374	0.989271	0.00159742	0.00531888	0.0752749	0.0759835	0.035225	0.106969	0.0442747	0.023573	0.00776757	0.0226234	0.00538279	0.00127561	0.00453305	0.00103283	0.00486865	0.000266479	0.000776883	0.000200174	0.000496817	0.00108069	0.00106454	0.0765286	0.0123753	0.406059	0.428012	0.0420888	0.0646145	0.0295685
owl-2323-066	10278042	CTRL	Female	NO	48	19	-2.00492	-0.791246	0.0228	0.2119	4.06686	3.58388	0.2525	0.0635349	0.051024	0.360811	4.69905	17.1575	0.012156	0.00654029	0.402867	0.00270851	0.00375199	0.291684	0.363438	0.0168	0.189199	0.118769	0.0224349	0.00427038	0.0251623	0.00281915	0.000634322	0.00238294	0.000739712	0.00172113	0.000195637		0.000119237	0.000413907	0.000113431	0.000979125	0.0774464	0.0892273	0.4944	0.395409	0.0533095		0.0335889
owl-2323-067	11238038	CTRL	Male	NO	49	19	-1.92788	-0.791246	0.0287	0.2119	4.97467	0.647792	0.132589	0.0833614	0.047611	0.171829	2.52293	7.62267		0.00022472		0.000454908		0.0226419	0.127101	0.0020779	0.280652	0.112986	0.0123347	0.00385626	0.0172258	0.0138169	0.00166355	0.00700506	0.019731	0.0158047	9.65889e-05		0.000418895	0.000258342	0.000139343	0.0165683	0.0455909	0.0465638	1.07265	1.74397		0.374126	0.0221085
owl-2323-068	03308024	CRC	Female	YES	64	1001	-0.772247	1.51993	0.2119	0.9332	8.92834	0.570375	0.156868	0.0607544	0.0639153	0.550664	2.21559	18.0459	0.0519442	0.0882211	1.98299	0.102912	0.0199361	0.219715	0.178523	0.0995519	0.136367		0.314595	0.127351	0.120112	0.0754725	0.0187098	0.0568982	0.0216196	0.00648136	0.0131634	0.0031734	0.0119465	0.0145814	0.0088466	0.0203014	0.245713	0.217119	0.98189	2.17362	0.0605734	0.302659	0.136028
owl-2323-069	08218024	AA	Male	YES	85	31	0.845638	-0.763003	0.7881	0.2119	2.06456	1.07293	0.120246	0.0768457		0.114417	0.43908	14.5584	0.00865131	0.00301175	2.13402	0.00193355	0.0330779	0.134567	0.380734	0.046405	0.152617	0.0510451	0.0250904	0.00674409	0.0197385	0.00321474	0.000673011	0.00170702	0.000669824	0.000737169	0.000159242	0.00055104	0.00010716	0.000293485	0.000347735	0.000893757	0.156761	0.0445908	3.38016	0.990794	0.0608699	0.105304	0.26641
owl-2323-070	45433761	CRC	Male	YES	88	1001	1.07676	1.51993	0.8643	0.9332	1.98702	0.346047	0.0632774	0.029598	0.0305304	0.367001	1.35171	4.35061	0.0272745	0.0397573	3.58606	0.0241226	0.0140475	0.0664982	0.0315637	0.0262347	0.165268		0.0296352	0.0183939	0.0289591	0.00871334	0.00278034	0.00544099	0.00224477	0.00864012	0.00135808	0.000566503	0.000961644	0.00182844	0.00135658	0.00400934	0.0517725	0.0332992	2.28806	1.5718		0.0791911	0.0527908
owl-2323-071	21251104	AA	Female	YES	75	1001	0.0752165	1.51993	0.5398	0.9332	20.9471	1.02465	0.362263	0.160347	0.185755	1.01695	3.03081	6.33295	0.00228898	0.000821842	3.69657	0.00216329			0.0389151	0.0133182	0.145497	0.0574878	0.0166471		0.0136242	0.000447515	5.05619e-05	0.013499		0.000583488	0.000130131		8.21677e-05		0.00047573	0.000406352	0.0419188	0.0257978	0.0888235	0.126735	0.0164632		0.00416477
owl-2323-072	45559698	CRC	Female	YES	78	1001	0.306343	1.51993	0.6179	0.9332	0.362195		0.0137351	0.00562176		0.0501574	0.323768	11.9678	0.0126581	0.00884936	2.91489	0.00319877	0.00238943	0.037422		0.0149404	0.167233		0.00940231	0.00538157	0.0185687	0.00159939	0.00076565	0.00176689	0.00060191	0.00616223	0.000187742		0.000121022	0.00021412	0.000135546	0.00160105	0.010712	0.0212124	0.406556	0.492195		0.037866	0.0120321
owl-2323-073	07278031	CTRL	Male	NO	76	19	0.152259	-0.791246	0.5793	0.2119	0.452052	0.114233	0.00965335	0.00952735		0.0469463	0.345089	15.3887	0.00531617	0.000363692	0.241892	0.000707642	0.00463082	0.041024	0.124266	0.066413	0.097844	0.0254049	0.0338898	0.00603945	0.0302878	0.00615394	0.00242563	0.00730308	0.00196224	0.00282419	0.00049663	0.00147222	0.000190322	0.000642743	0.000842889	0.0023553	0.0866085	0.0193889	0.379767	0.253267	0.294382	0.0468896	0.025118
owl-2323-074	09268038	CTRL	Male	NO	72	19	-0.15591	-0.791246	0.4207	0.2119	2.09587	0.352753	0.0453076	0.0132796	0.0231036	0.101752	1.67779	17.3105	0.0138384	0.000659435	7.09675	0.00350812	0.00285734	0.311082	0.136039	0.00986215	0.0565005	0.0180937	0.039727	0.0273502	0.0244429	0.0189068	0.00334995	0.0222387	0.00653927	0.00433602	0.000390219	0.000327054	0.000458705	0.000743251	0.000317061	0.00606082	0.0702389	0.0512006	0.695422	1.05908	0.518451	0.0727405	0.0241199
owl-2323-075	10318021	CTRL	Male	NO	67	19	-0.541121	-0.791246	0.3085	0.2119	0.875887	0.283288	0.0336084	0.0283807	0.0086311	0.0544517	0.401488	7.15207	0.00418976	0.00290638	3.43299	0.000482031		0.0302756		0.00336469	0.0608015		0.0199623	0.0147837	0.025813	0.00748839	0.011797	0.00614053	0.00529417	0.136277	0.000466962		0.000388545	0.000423205	0.000416907	0.00884485	0.065963	0.0218809	0.790866	1.16991	0.37289	0.118263	0.0189155
owl-2323-076	11238042	AA	Male	YES	72	558	-0.15591	0.477311	0.4207	0.6915	0.485344	0.104531	0.0253267	0.00949174	0.00767271	0.0336052	0.645943	4.0792	0.00540153	0.00596266	1.16257	0.00140058	0.0118185	0.140027	0.202441	0.0992511			0.0144312	0.0078957	0.0226438	0.00200752	0.00081594	0.000954016	0.000642271	0.00347014	0.000232093	0.000897678	9.31891e-05	0.000592807	0.00093955	0.00149779	0.0471633	0.0814391	0.671682	0.6357		0.138858	0.0184325
owl-2323-077	04108072	CRC	Male	YES	85	1001	0.845638	1.51993	0.7881	0.9332	4.55019	0.372057	0.135501	0.177852	0.0971569	0.595385	1.82376	1.66356	0.0171151	0.0224524	3.61783	0.00783966	0.0116343	0.0368703	0.0598936	0.0200145	0.0523335	0.0205245	0.0428784	0.0139561	0.0210751	0.0068509	0.000818438	0.00241194	0.00102464	0.0045298	0.000186352	0.000198175	0.000128087	0.000392862	0.000398523	0.00189681	0.0843254	0.0083834	0.238582	0.477797	0.033462	0.0441041	0.0139731
owl-2323-078	08308031	CRC	Female	YES	72	1001	-0.15591	1.51993	0.4207	0.9332	0.309031		0.00689256	0.00774574			0.339272	13.6706	0.0180035	0.0133478	0.451303	0.0253717	0.0223086	0.249976	0.131772	0.0288854	0.0213719		0.0110546	0.00342041	0.0245109	0.000818484	0.000208938	0.000676687	0.000143607	0.000834351	5.5926e-05		7.35949e-05	0.000178928	0.00013649	0.00034066	0.0167242	0.00558329	0.319509	0.528987		0.0308808	0.0140321
owl-2323-079	45438422	CRC	Female	YES	94	1001	1.53902	1.51993	0.9332	0.9332	0.653867	0.0756699	0.0188298	0.0119644	0.00601458	0.0302731	0.31095	3.24395	0.00434306	0.000776229	0.660804	0.000397693				0.00210927	0.0266859	0.00853916	0.0199792	0.00499834	0.0226787	0.0029215	0.000483651	0.00198637	0.000609388	0.00218452	0.000186494	0.000199322	0.00017394	0.000178111	0.00030392	0.000630005	0.0175256	0.00358181	0.125639	0.111722		0.0266147	0.00769875
owl-2323-080	45505887	CTRL	Female	YES	58	23	-1.2345	-0.781832	0.1151	0.2119	0.469416		0.0072465	0.00783596	0.0159536	0.0364424		14.8264	0.00771358	0.0050011	5.29617	0.000857615		0.0479295		0.0127129	0.153282	0.0315968	0.0126118	0.00469375	0.0148626	0.00366008	0.00063223	0.00247707	0.00213903	0.0126709	0.000179693		0.000222977	0.000249275	0.000183191	0.00310292	0.0225971	0.0905543	0.344211	1.10021		0.129965	0.0530015
owl-2323-081	45555943	CRC	Male	YES	64	1001	-0.772247	1.51993	0.2119	0.9332	4.82268	0.711871	0.107241	0.0496078	0.0367638	0.506499	2.09934	6.19485	0.00437164	0.000641466	1.01778	0.00309405	0.00575341	0.101102	0.138241	0.037177	0.0695866	0.0156615	0.0148113	0.0426264	0.0147088	0.039769	0.0167031	0.0154024	0.0327143	0.217282	0.000730426	0.00245864	0.000876368	0.00107844	0.00252925	0.0931889	0.0686062	0.0544202	0.805079	1.45815	0.0388778	0.615249	0.0233932
owl-2323-082	45564630	CRC	Male	YES	59	870	-1.15746	1.21161	0.1151	0.8849	1.58043	0.426779	0.0792018	0.0416711	0.0347295	0.152536	2.29754	3.53828	0.0144738	0.00549041	2.45213	0.00282836	0.00214688	0.260159	0.124193	0.0112323	0.113985	0.0249188	0.0203455	0.00619638	0.0299425	0.0029096	0.0005206	0.00204836	0.000669125	0.00158039	0.000236695	0.000228263	0.000208374	0.000461788	0.000244972	0.00076315	0.012247	0.00609876	0.939803	0.382806		0.0377075	0.0527857
owl-2323-083	45644999	AA	Male	YES	84	1001	0.768596	1.51993	0.7881	0.9332	0.496861				0.00975173	0.037738	0.454633	9.47283	0.0298506	0.0138464	4.38931	0.00540365	0.0141326	0.104564	0.352619	0.0620394			0.00690744	0.00297342	0.0256059	0.000733959	0.000161148	0.000727397	0.000208849	0.000559955	0.000116006	0.000503908	3.58325e-05	0.000236089	0.000363261	0.000462196	0.00894381	0.0595325	0.211898	0.25634		0.0351128
owl-2323-084	45748664	CTRL	Female	NO	59	19	-1.15746	-0.791246	0.1151	0.2119	0.776004		0.014191	0.00732854	0.0134014	0.024083		4.66383	0.00702669	0.00125573	0.489226	0.000337083				0.0042466			0.00945918		0.0225559	0.00142878	0.000191907	0.000859672	0.000180785	0.000109324	6.07941e-05		1.798e-05		8.78236e-05	0.000242762	0.00830563	0.0391985	0.104578	0.0925003
owl-2323-085	45785320	CRC	Male	YES	86	667	0.92268	0.733846	0.8159	0.758	1.58	0.207056	0.0457285	0.0169803	0.0270066	0.1072	0.72382	17.2194	0.00670598	0.0111914	0.433686	0.00515747	0.00430643	0.0345859	0.0292369	0.00730205	0.133825	0.012409	0.0142508		0.0245277	0.0027218	0.000764713	0.0026568	0.000953729	0.00471498	0.000253044		0.000216939	0.000357559	0.000154259	0.00140247	0.0267729	0.0598227	0.671061	0.369483		0.057195	0.03386
owl-2323-086	45852576	CTRL	Male	NO	76	19	0.152259	-0.791246	0.5793	0.2119	17.0597	1.21858	0.3437	0.128262	0.111006	0.502642	17.5441	13.2691	0.02438	0.00403731	0.78798	0.00276149	0.00471537	0.234958	0.221537	0.031264	0.0544725	0.0476035	0.00616547		0.0215917	0.00250277	0.00203344	0.000456679	0.00134937	0.0335868	0.000110119		0.000123503		6.77164e-05	0.00748962	0.0210911		1.88517	0.513024		0.0670419	0.0524104
owl-2323-087	45900605	CTRL	Female	NO	81	19	0.537469	-0.791246	0.6915	0.2119	2.54211	0.452441	0.113161	0.0527378	0.0518225	0.115071	2.01107	7.09249	0.00445838	0.0015528	0.558091	0.000419317	0.00406313	0.0162611	0.0447977	0.00896009			0.00387455		0.0237394	0.000329874	7.36479e-05	0.000228821	8.29783e-05	0.000184092	2.58253e-05	6.41394e-05			2.34627e-05		0.00823017	0.0373785	0.459124	0.262897			0.0499482
owl-2323-088	45927507	CTRL	Male	NO	53	19	-1.61971	-0.791246	0.0548	0.2119	4.68202	0.752312	0.126249	0.0494153	0.0579738	0.39747	4.72772	4.38618	0.00906205	0.00409473	25.7637	0.00177644	0.00111981	0.232679	0.110571	0.00625515	0.368138	0.31811	0.0255393	0.00276022	0.0235387	0.00214797	0.00012411	0.00155169	0.000365389	0.000368182	0.000145631		0.000159259	0.00041798	0.00013065	0.000335363	0.0670205	0.0671283	0.408685	0.688993			0.0136224
owl-2323-089	45952981	CTRL	Male	YES	82	66	0.614511	-0.68063	0.7257	0.242	1.69068	0.248106	0.0575333	0.0417049		0.125421	1.36505	13.7743	0.00749361	0.0029083	0.628026	0.00165468	0.00583342	0.214809	0.113259	0.0139622	0.098401	0.031384	0.0257358	0.00511689	0.029154	0.00363754	0.000969253	0.00206388	0.000652308	0.00136479	0.000288874	0.000522829	0.000302592	0.000397379	0.00032122	0.000750414	0.0389913	0.051762	1.94382	2.11175		0.183814	0.131766
owl-2323-090	45962302	CTRL	Male	NO	52	19	-1.69675	-0.791246	0.0446	0.2119	9.83637	1.46437	0.359398	0.188464	0.113435	0.351069	2.45542	20.4719	0.00758537	0.000951317	0.931608	0.00176804		0.0620309	0.0252578	0.0106696	0.465692	0.211661	0.0682787	0.0268654	0.0345269	0.0114766	0.00176727	0.00602195	0.00433554	0.0068851	0.000964089	0.000252785	0.000666129	0.00120475	0.000957731	0.00558274	0.130351	0.00741233	1.06472	3.07471	0.0282076	0.128518	0.216917
owl-2323-091	45581541	CRC	Male	YES	88	1001	1.07676	1.51993	0.8643	0.9332	1.53754	0.146883	0.0322185	0.0223007	0.0155689	0.106061	0.75088	10.7392	0.0114747	0.0289949	0.693146	0.008492	0.0135649	0.0387726	0.0422153	0.0247623	0.0387063	0.0195393	0.048337	0.0224245	0.0456343	0.0180461	0.00676614	0.018188	0.00550868	0.00227451	0.00172336	0.00174672	0.0016473	0.00208726	0.00165625	0.00360438	0.100326	0.0207117	0.947719	0.874571	0.520126	0.247341	0.107192
owl-2323-092	45643807	AA	Male	YES	79	1001	0.383385	1.51993	0.6554	0.9332	5.34503	0.580279	0.119589	0.0558733	0.0532863	0.92606	1.72779	4.80148	0.0462676	0.0290234	62.0608	0.0172441	0.0440716	0.647521	1.18384	0.171743	0.0673327	0.0237508	0.0088338	0.00606073	0.0207177	0.0021611	0.000259248	0.00145861	0.000487754	0.000764579	0.000203815	0.00192516	0.000144441	0.000755372	0.00233369	0.000513893	0.0410075	0.073181	0.217543	0.281742		0.0637043	0.00799948
owl-2323-093	45748961	AA	Male	NO	68	19	-0.464078	-0.791246	0.3085	0.2119	2.00437			0.009605		0.054232	0.310405	42.804	0.0214627	0.00245329	25.3669	0.0101262	0.00654807	0.482224	1.16435	0.0534588	0.0741298		0.00435594	0.00334052	0.0138938	0.00133724	0.000264302	0.000951193	0.000794995	0.00166652	0.000201813	0.000191483	0.000115379	0.000224211	0.000240776	0.000978122	0.0319102	0.0578613	0.271333	0.609157		0.0406258	0.0108845
owl-2323-094	45800566	AA	Male	NO	76	19	0.152259	-0.791246	0.5793	0.2119	0.844063	0.185679	0.0208583	0.00822529	0.0171446	0.0308398	0.613384	15.6913	0.0190054	0.0133057	3.09777	0.00341444	0.0030055	0.117066	0.0307877	0.0121944			0.0100179	0.00254084	0.0221866	0.000961426	0.000376868	0.000576812	0.000318011	0.00133689	0.000146738		0.000192241		9.41459e-05	0.000431483	0.011464	0.02484	1.40534	0.764246		0.0882815	0.0589527
owl-2323-095	45854427	CTRL	Female	NO	79	19	0.383385	-0.791246	0.6554	0.2119	0.797361	0.137885	0.0280295	0.0173383	0.00677426	0.0548096	0.496195	5.14034	0.00269813	0.00137333	1.92736	0.000671058		0.0973109	0.04292	0.00430559	0.0498392	0.0236601	0.0261691		0.03437	0.00449415	0.00139895	0.00411861	0.00108682	0.00602926	0.0002462	0.000336918	0.000221107	0.000450984	0.000473457	0.0015561	0.0537784	0.0136607	0.344761	0.217975	0.45751	0.0768331	0.0186232
owl-2323-096	45900859	AA	Female	NO	88	19	1.07676	-0.791246	0.8643	0.2119	0.427342		0.0182836	0.00613405	0.0120123	0.0426788	0.298899	4.01731	0.00515403	0.00303833	1.6274	0.00117867	0.00497576	0.0726055	0.10703	0.0253017	0.048012	0.0147126	0.0244947	0.0464812	0.0191878	0.00709943	0.00105471	0.0156016	0.00211985	0.00204389	0.000532304	0.00103582	0.00117332	0.00258407	0.00195154	0.0016285	0.105482	0.0722122	0.455413	1.33539	0.178298	0.0543996	0.0753603
owl-2323-097	45937734	AA	Male	YES	88	215	1.07676	-0.329953	0.8643	0.3821	1.23262	0.323666	0.0665363	0.0302088		0.188057	0.9592	6.56794	0.0151533	0.0230918	0.43182	0.00843528				0.0201782	0.0601466	0.0127126	0.0101862		0.0252687	0.00169717	0.000421455	0.0011455	0.000330971	0.000263537	0.000152728		0.000157167		0.000269157	0.000282476	0.0229876	0.0024697	0.719267	0.547282		0.0284459	0.0790622
owl-2323-098	45954386	CTRL	Female	NO	85	19	0.845638	-0.791246	0.7881	0.2119	0.327572					0.0461228	0.186984	14.7164	0.00807637	0.00166063	2.50712	0.000808241	0.00834952	0.0579742	0.0900898	0.138997	0.0421156		0.0111042	0.00312975	0.0289876	0.00122795	0.000240967	0.000844827	0.000331226	0.00121896	4.79823e-05	0.000221438	5.09715e-05		0.000164437	0.000539932	0.0175819	0.0827643	0.0597943	0.141617		0.0230533
owl-2323-099	45963070	AA	Male	NO	69	19	-0.387036	-0.791246	0.3446	0.2119	0.237698	0.121938	0.0130036	0.00601202	0.0100335	0.0140995		11.1098	0.00696236	0.00392737	0.78901	0.00132107	0.015998	0.105206	0.21222	0.104703	0.0416865		0.00897557	0.00583047	0.0215618	0.00251971	0.000759874	0.00297667	0.00116087	0.00102959	0.00013967	0.000356306	7.0569e-05	0.000245625	0.00048009	0.000980511	0.0197904	0.051626	0.381957	0.584	0.253693	0.0615222	0.0465024
owl-2323-100	45574822	CRC	Male	YES	78	1001	0.306343	1.51993	0.6179	0.9332	0.832929	0.246754	0.0395345	0.0207591	0.0168365	0.0840274	1.22527	11.9188	0.0150902	0.018589	1.79532	0.0224395	0.00609428	0.187294	0.0875502	0.0201024	0.0637719	0.0288848	0.0168582	0.00451144	0.0278689	0.0022479	0.000887644	0.00142531	0.000617917	0.00238427	0.000582732		0.000298527	0.000692653	0.000191783	0.00121743	0.0478064		1.36531	0.917998		0.111529	0.102596
owl-2323-101	45664048	CRC	Male	YES	75	1001	0.0752165	1.51993	0.5398	0.9332	1.59542	0.131222	0.0569798	0.0313784	0.0124214	0.271716	0.605167	46.2433	0.013349	0.0042292	1.28045	0.00251169	0.0109368	0.0981902	0.114562	0.107197	0.16722	0.0202072	0.0126524		0.0342423	0.000746844	0.000177632	0.000787684	0.000120787	0.000611108	6.73632e-05		5.34096e-05	0.000197916	0.000107266	0.000209748	0.0146474	0.00626027	0.459396	0.475071		0.0607156	0.0272559
owl-2323-102	45752262	AA	Female	YES	64	94	-0.772247	-0.61473	0.2119	0.2743	4.71236	0.583693	0.194849	0.0985033	0.0478856	0.164829	1.74547	1.77959	0.0341552	0.00448629	0.640637	0.000750371		0.0516999	0.0301178	0.00368836	0.0691609	0.0167792	0.00843264	0.00197991	0.027834	0.00108601	0.000217644	0.0010226	0.000242927	0.000747263	9.25925e-05		7.13654e-05		0.000125099	0.000295166	0.0362843	0.00780831	2.40801	0.457781		0.0172253	0.027391
owl-2323-103	45824738	CTRL	Male	NO	78	19	0.306343	-0.791246	0.6179	0.2119	1.22835	0.185768	0.0292617	0.0178845	0.0156463	0.0476282	1.36481	7.40155	0.00211025	0.00182814	1.31098	0.000234647				0.00416016	0.100476		0.00692939	0.00568354	0.0230088	0.00411721	0.000808962	0.00681915	0.00115313	0.0011459	9.6391e-05	0.000290721	0.000116661		0.000140212	0.000796538	0.0237845	0.0669035	0.39448	0.141781	0.541634	0.0403465
owl-2323-104	45870599	CRC	Male	YES	70	1001	-0.309994	1.51993	0.3821	0.9332	1.6947	0.113191	0.0311731	0.0145363	0.0173137	0.209299	0.572335	13.2109	0.0198649	0.0156219	0.792052	0.0277512	0.0678069	0.152895	0.31065	0.154077			0.0480504	0.0178478	0.0317442	0.0103965	0.00582365	0.00812597	0.00339125	0.0251671	0.00127225	0.00201082	0.00100557	0.00234347	0.00211947	0.00495603	0.15619	0.116965	0.781739	1.002	0.17064	0.199709	0.0619054
owl-2323-105	45910481	CTRL	Male	NO	97	19	1.77014	-0.791246	0.9641	0.2119	10.9255	1.51991	0.322886	0.0850902	0.124809	0.530313	9.48532	11.8896	0.0100791	0.00281914		0.000480535		0.0363307	0.0339877	0.00270652	0.495083	0.31123	0.132577	0.0272233	0.0915716	0.0195114	0.00305307	0.00822736	0.00277454	0.000435079	0.00132586	0.000256337	0.000627804	0.000686092	0.00111125	0.00378905	0.0870805	0.00771089	0.197157	0.216562	0.0458548	0.0214315	0.0293073
owl-2323-106	45938636	CTRL	Male	YES	79	83	0.383385	-0.640619	0.6554	0.2743	10.5413	2.39233	0.608419	0.242233	0.308648	0.911712	13.3572	16.8012	0.00747707	0.00252098	3.76351	0.00320067	0.00309307	0.0941807	0.0323798	0.00672884	0.48141	0.264802	0.0509304		0.0404076	0.00308767	0.000372934	0.00228969	0.000489482	0.00129614	0.000328081	0.00081594	0.000227923	0.000462572	0.000708069	0.000547545	0.0391512	0.00832603	0.55349	0.291072			0.121066
owl-2323-107	45956094	CTRL	Female	YES	56	99	-1.38858	-0.602963	0.0808	0.2743	4.15274	1.51039	0.370165	0.146289	0.0790875	0.316429	4.00253	66.4609	0.00942383	0.0060834	1.08721	0.000821403		0.0381		0.00376204	0.871981	0.33349	0.0316059	0.0137721	0.0314109	0.010641	0.00229083	0.0090255	0.00456657	0.00715939	0.00104093	0.00022642	0.000328342	0.000770517	0.000751081	0.00763612	0.042947	0.0564009	0.591545	1.40774		0.17239	0.0766718
owl-2323-108	45963097	CTRL	Male	NO	79	19	0.383385	-0.791246	0.6554	0.2119	1.18239	0.465477	0.0349576	0.0187759	0.00888393	0.0918147	0.770448	6.97	0.00503157	0.00214549	1.4095	0.000683168	0.00740077	0.0435132	0.073294	0.0206411	0.0247039		0.0230207		0.0221459	0.00123022	0.00054103	0.00111976	0.000320229	0.00285361	8.18976e-05	0.000525699	6.45768e-05		0.000505724	0.000800836	0.0316033	0.0029741	0.207259	0.266811			0.00883359
owl-2323-109	45579687	AA	Male	YES	69	172	-0.387036	-0.431155	0.3446	0.3446	36.0965	2.48652	0.800419	0.284268	0.413307	1.88251	20.0027	61.8864	0.0176227	0.00602681	0.323799	0.017507	0.00912498	0.348811	0.438976	0.0380039	0.0873119	0.0532545	0.0445853	0.00906382	0.0236966	0.00357485	0.000830709	0.000797835	0.000373374	0.00181065	0.000595984	0.000356444	0.000256657	0.000491352	0.00058111	0.000878998	0.0383547	0.0649046	2.11031	2.74504		0.0299221	0.0381924
owl-2323-110	45666040	CTRL	Male	NO	89	19	1.15381	-0.791246	0.8849	0.2119	31.1472	2.13118	0.58164	0.295852	0.390505	1.97664	5.05015	23.8132	0.0188957	0.00859708	2.96162	0.00812298	0.0790578	0.405338	0.424014	0.103771	0.523101	0.313965	0.148017	0.0481674	0.0803644	0.0274323	0.00349845	0.02161	0.00718199	0.00645741	0.00108146	0.000791499	0.0008069	0.00377441	0.00110309	0.00715512	0.300874	0.0436745	3.58637	3.46573	0.135463	0.215654	0.29264
owl-2323-111	45753201	CTRL	Female	NO	51	19	-1.77379	-0.791246	0.0359	0.2119	0.471595	0.0751749	0.00931229	0.00704821	0.00191795	0.0261986	0.505106	8.37029	0.00274655	0.0014234	0.187423	0.000448808				0.00857275	0.064121	0.0246848	0.00743147	0.00266142	0.0133963	0.00169723	0.00044962	0.00082645	0.000301859	0.000484001	0.00011703		5.91262e-05		0.00012776	0.000492503	0.0108804		0.277283	0.406729	0.0275857	0.023593	0.0174689
owl-2323-112	45842406	CRC	Male	YES	80	531	0.460427	0.413765	0.6915	0.6554	3.69534	0.598999	0.127192	0.0594376	0.0544768	0.122355	1.5802	17.6266	0.00847043	0.00383504	1.36781	0.00181698	0.00249544	0.0348375		0.00661661	0.0569732	0.0148569	0.0185055	0.00528352	0.031314	0.00201551	0.000383518	0.00207903	0.000344624	0.00033544	0.000216526	0.000207764	0.000106339	0.000276929	0.000191814	0.000431176	0.0276432	0.0429862	1.06998	1.75971		0.0451008	0.165351
owl-2323-113	45888452	AA	Male	NO	82	19	0.614511	-0.791246	0.7257	0.2119	3.72527	0.755765	0.179183	0.0653594	0.0580361	0.167397	4.77207	8.28815	0.0270039	0.00846668	1.51522	0.00352908		0.303254	0.101258	0.00602437	0.0256445	0.016049	0.0306159	0.00973997	0.0257168	0.0053608	0.000783869	0.00152599	0.000722372	0.00160631	0.000238324	0.000183211	0.000125753	0.000420531	0.000135943	0.00104494	0.043893	0.028678	1.07049	1.23297		0.0617851	0.0996043
owl-2323-114	45918055	CRC	Male	YES	87	1001	0.999722	1.51993	0.8413	0.9332	1.15776					0.0685765	0.855864	8.00293	0.00629549	0.00647628	0.357855	0.00441935			0.020269	0.0158721	0.100927	0.0399911	0.014084	0.00317387	0.0204543	0.00131574	0.000350812	0.00110008	0.000311018	0.00033266	0.000150719	0.000116258	0.000128738		0.000222489	0.000353882	0.0131609	0.0363042	0.254326	0.345693		0.0317399	0.0632487
owl-2323-115	45940456	CTRL	Male	NO	53	19	-1.61971	-0.791246	0.0548	0.2119	1.86903	0.332777	0.0338506	0.0176876		0.150648	0.41385	44.5887	0.00991525	0.00272329	2.30868	0.00409127	0.0587568	0.347728	0.48556	0.262122	0.347552		0.032661	0.0155712	0.025306	0.00914515	0.00359714	0.00476725	0.00188166	0.00444897	0.00187363	0.00308671	0.000600105	0.00142473	0.00364784	0.00356623	0.0405317	0.0287168	0.537622	0.521993		0.0623467	0.0784574
owl-2323-116	45959428	CTRL	Male	YES	38	75	-2.77534	-0.659448	0.0026	0.242	2.95298	0.56273	0.0830882	0.0299592	0.0322833	0.215551	2.45647	9.79412	0.0281916	0.0112746	0.711494	0.00133753			0.740923	0.0176752	0.16352	0.152446	0.0047596	0.00283706	0.0182758	0.00107909	0.000242124	0.000569893	0.000355485	0.000257328	0.000125368		8.89304e-05	0.000297235	0.000159447	0.000372347	0.0203567	0.00379005	0.557305	1.47703		0.0552912	0.0101118
owl-2323-117	45964723	AA	Male	NO	82	19	0.614511	-0.791246	0.7257	0.2119	1.07105	0.185941	0.0341082	0.021215	0.00947592	0.120582	1.25654	9.25584	0.00962734	0.00257088	0.259206	0.00113618	0.0109574	0.0432603	0.0839632	0.178526	0.0510809	0.0110963	0.0210408	0.00708926	0.0198879	0.00362607	0.000594188	0.00212802	0.000605414	0.000986981	0.000244647	0.000333968	0.000134729	0.00052123	0.000320151	0.000526905	0.0350574	0.0138875	1.66491	0.748438		0.0693676	0.0252136
owl-2323-118	45585283	CRC	Male	YES	73	260	-0.0788678	-0.224043	0.4602	0.4207	0.577103	0.254947	0.0272885	0.0115315		0.0278882	0.297201	3.4522	0.00337664	0.00192193	0.323564	0.00106082		0.0173345		0.00396781	0.0241271	0.00736859	0.00652071	0.00585827	0.0185118	0.00379111	0.0009622	0.00464921	0.000772896	0.00031185	0.00029694	0.000205183	0.000231767	0.000665195	0.000601127	0.000586447	0.0095096	0.0176981	0.264557	0.2309	0.111905		0.0288239
owl-2323-119	45676003	CRC	Male	YES	92	1001	1.38493	1.51993	0.9192	0.9332	1.00669	0.325326	0.0620378	0.0292992	0.0300159	0.145513	1.01145	1.86403	0.00669004	0.00600847	0.963118	0.00380106	0.00854547	0.0668946		0.0137468			0.00687976	0.00766149	0.0266271	0.00567717	0.000454434	0.00206361	0.000671317	0.0012842	0.000208054	0.00107114	0.000103123	0.000611213	0.00140582	0.000883488	0.00979572	0.0415706	0.898846	0.576726	0.078961	0.0611846	0.0225684
owl-2323-120	45769200	AA	Male	NO	65	19	-0.695205	-0.791246	0.242	0.2119	4.54025	0.785103	0.199408	0.0838633	0.104184	0.63316	12.8971	4.26571	0.0337754	0.0136574	1.94678	0.00977251	0.0298251	0.453228	0.694133	0.0587955	0.148051	0.077113	0.0570657	0.0110951	0.0355058	0.0104091	0.00597394	0.00680812	0.00384337	0.0996548	0.000290442		0.000318377	0.000511372	0.0002262	0.0122854	0.0946886	0.176499	0.111836	0.201829		0.0499803	0.0102835
owl-2323-121	45845880	CRC	Male	YES	77	56	0.229301	-0.704165	0.5793	0.242	3.29779	0.735851	0.136594	0.0490312	0.0562508	0.332253	3.91113	4.45931	0.0090117	0.00415123	1.17779	0.00118334		0.0654964	0.045027	0.00311362	0.0831046	0.0269689	0.0177028	0.00401482	0.0179712	0.00272996	0.000529416	0.00157626	0.000592261	0.00405135	0.000130494		0.000191114	0.000324224	0.000130606	0.00121506	0.034571	0.0313318	2.26163	1.92992		0.108048	0.066279
owl-2323-122	45888448	CTRL	Female	NO	79	19	0.383385	-0.791246	0.6554	0.2119	5.43136	0.661897	0.0953986	0.0412559	0.0507896	0.200515	4.80925	7.21719	0.00216075	0.00092485	0.78097	0.00068625			0.0292287	0.0100391	0.0449259	0.025859	0.013264	0.00439403	0.0282092	0.00175081	0.00030111	0.00180132	0.00047364	0.000675911	9.23534e-05	0.00114403	0.000102753	0.000528049	0.00102289	0.000339448	0.014738	0.0505084	1.12158	0.822824			0.0466368
owl-2323-123	45920607	CTRL	Male	YES	86	63	0.92268	-0.68769	0.8159	0.242	1.43742	0.168129	0.044129	0.0216211		0.10668	1.37002	10.7619	0.0336172	0.0178713	1.72976	0.019648	0.0138202	0.931405	1.05665	0.104002	0.0279946	0.0221158	0.0130329		0.0139897	0.00127836	0.000453517	0.000741002	0.000438595	0.00152645	0.00023249		0.000131643	0.00018944	0.000183431	0.000411237	0.0722115		1.47845	0.622239		0.0314747	0.0252451
owl-2323-124	45941109	CTRL	Male	NO	90	19	1.23085	-0.791246	0.8849	0.2119	3.21357	0.463206	0.0759277	0.0235031		0.2089	1.26539	22.1076	0.0101877	0.00377544	0.480119	0.000947321	0.00617695	0.133103	0.227673	0.053642	0.0260187	0.0152507	0.0603316	0.0281175	0.0304395	0.0211309	0.00376645	0.0032649	0.00158062	0.0010175	0.000704418	0.0014042	0.000160195	0.000623484	0.00190078	0.00200606	0.0534687	0.0520415	2.35496	2.98446	0.0353816	0.278914	0.077821
owl-2323-125	45959982	AA	Male	YES	85	52	0.845638	-0.713579	0.7881	0.242	1.12276	0.0587546	0.0122383	0.00403057		0.0189815	0.825775	9.68608	0.00174957	0.000568848	1.07045	0.000564189		0.0247395		0.00445059	0.0318954	0.0132205	0.011228	0.00148072	0.0266721	0.000738281	0.000268442	0.000274537	0.000263157	0.000642784	0.000174179		0.000100896	0.000259292	0.000109427	0.000369262	0.0107054		0.93769	0.482464		0.0184101	0.0695024
owl-2323-126	45965082	CTRL	Female	NO	62	19	-0.926331	-0.791246	0.1841	0.2119	0.329644		0.0145433	0.00881005	0.011827	0.0230038		8.15451	0.00306787	0.000594296	1.13864	0.000464839				0.0110413	0.10236		0.00212345	0.00210499	0.00705389	0.00175112	0.000340567	0.0019679	0.000845979	0.00106758	7.70276e-05		7.66577e-05		0.000106592	0.000837106	0.00639696	0.0259175	0.266522	0.193416			0.00394718
owl-2323-127	45588277	CRC	Male	YES	59	1001	-1.15746	1.51993	0.1151	0.9332	3.56343	0.14508	0.062964	0.0211947	0.0313365	0.303791	0.805277	0.514352	0.0398602	0.0860329		0.0384093	0.0185912	0.141221	0.0729792	0.053431	0.0356011	0.0383603	0.182323	0.0788122	0.122921	0.0800368	0.0291999	0.0614475	0.0406984	0.00877765	0.00975247	0.00422207	0.0124386	0.00935355	0.0130006	0.0238927	0.113531	0.0735505	1.25995	0.597523	0.0766958	0.129221	0.290102
owl-2323-128	45719061	CTRL	Female	NO	53	19	-1.61971	-0.791246	0.0548	0.2119	9.40352	3.95019	0.258372	0.119988	0.110502	0.2242	5.47371	27.3536	0.0288895	0.00750943	2.25442	0.00424207	0.0817598	0.276813	0.212374	0.0681653	0.0929563	0.034913	0.0557417	0.0223449	0.0391656	0.0165642	0.00323123	0.0155456	0.00355473	0.00342533	0.00106524	0.00172763	0.00120205	0.00178654	0.00337477	0.00353205	0.0793625	0.049131	0.681353	1.12068	0.245946	0.207349	0.0669308
owl-2323-129	45769348	AA	Female	YES	88	130	1.07676	-0.530003	0.8643	0.3085	1.15092	0.143347			0.0172492	0.0514916	0.812692	19.8708	0.0099597	0.00401287	5.58557	0.00113962	0.00402607	0.0295458		0.0163619	0.0268823	0.0151377	0.0048933	0.00149362	0.0240583	0.00143698	0.000583043	0.0011459	0.000377427	0.00163251	8.46433e-05		8.70124e-05		0.000203469	0.000612422		0.0763648	0.153382	0.127421		0.0317147	0.0152514
owl-2323-130	45847808	CTRL	Male	NO	86	19	0.92268	-0.791246	0.8159	0.2119	0.749788	0.176287	0.0347845	0.0194526		0.102064	0.504499	1.26931	0.00582809	0.00167646	1.44815	0.00111044		0.0977642	0.167024	0.0113474	0.906279		0.0182945	0.0253412	0.0168487	0.0144635	0.00231109	0.017632	0.00365687	0.00600978	0.000643616		0.000534569	0.00133897	0.000313864	0.00285188	0.191826	0.0995607	0.44305	0.370844	1.07216	0.0538928	0.0185924
owl-2323-131	45888660	CTRL	Male	NO	56	19	-1.38858	-0.791246	0.0808	0.2119	2.57998	0.119515	0.0567758	0.0304995		0.101307	1.67892	19.849	0.0110161	0.00304552	0.891531	0.00129361	0.0123402	0.0567798	0.0763349	0.0661435	0.131926	0.0798333	0.0565574	0.021276	0.038434	0.00751187	0.000464652	0.00223647	0.000795886	0.00241325	0.000273849	0.000542552	6.67503e-05	0.000270024	0.000569545	0.00128405	0.0918981	0.00213103	0.381151	0.98016	0.035045	0.0578131	0.0629815
owl-2323-132	45923878	CRC	Female	YES	81	122	0.537469	-0.548831	0.6915	0.3085	7.89108	1.2599	0.410521	0.295562	0.234627	0.407124	5.66281	34.2316	0.00651973	0.00656058	3.0454	0.00209134	0.00261925	0.0755062	0.282458	0.0171852	0.0998154	0.0938264	0.0641013	0.00604867	0.0358121	0.0022691	0.000347109	0.00196554	0.000515841	0.000698787	0.000190724	0.000532594	7.94211e-05	0.000451238	0.000597484	0.000627466	0.0324448	0.0605452	0.424231	2.4059		0.0425763	0.0483178
owl-2323-133	45941847	CTRL	Male	NO	43	19	-2.39013	-0.791246	0.0082	0.2119	5.01613	1.90254	0.374956	0.136667	0.140255	0.511528	7.03468	7.73843	0.0176666	0.00685002	2.23706	0.00184705		0.27957	0.146018	0.00507525	0.402276	0.196505	0.0262667	0.0120234	0.0287638	0.00832432	0.00331686	0.00456119	0.00246981	0.0011011	0.000600312	0.000182346	0.000398273	0.000928166	0.000146257	0.00224949	0.060956	0.077181	1.77982	1.31274	0.0314615	0.110282	0.0799415
owl-2323-134	45961035	CTRL	Male	NO	38	19	-2.77534	-0.791246	0.0026	0.2119	0.837082	0.210834	0.0231515	0.0119178	0.00528659	0.037732	0.549558	4.16716	0.0173924	0.0034506	1.02584	0.00144801		0.192614	0.0642078	0.0149556	0.0497668		0.0102258		0.023689	0.00047537	0.000198887	0.00091802	0.000159316	0.00115988	7.08311e-05		4.13078e-05		3.60381e-05	0.000313116	0.0711443	0.00790382	1.78535	0.651891			0.0425709
owl-2323-135	45968220	AA	Male	YES	76	260	0.152259	-0.224043	0.5793	0.4207	3.62127	0.5612	0.12025	0.0511693		0.221422	2.3981	23.6402	0.0093401	0.00611514	31.0205	0.00198901	0.00173265	0.0809024	0.0320687	0.00661412	0.098163	0.0617072	0.0316036	0.00624674	0.0281677	0.00456025	0.000751197	0.00237944	0.000853385	0.0011773	0.000165205	0.000171109	0.000119955		0.000162591	0.000914211	0.0547119	0.0514863	2.00597	5.12085		0.197572	0.105915
owl-2323-136	45629543	CTRL	Female	NO	80	19	0.460427	-0.791246	0.6915	0.2119	2.38078	1.10213	0.16748	0.0544621		0.118736	2.53668	6.148	0.0171085	0.004941	60.6877	0.00161102		0.226661	0.124168	0.0116076	0.0671596	0.018832	0.00531866	0.0179182	0.0144118	0.00187769	0.000223589	0.00126801	0.00297382	0.000998363	0.000213868		8.57479e-05	0.000276548	8.92006e-05	0.00147749	0.0374938	0.0216034	0.814948	2.34208		0.0693265	0.0516075
owl-2323-137	45720599	CTRL	Male	YES	63	42	-0.849289	-0.737114	0.2119	0.242	1.94056	0.241112	0.0408537	0.0224931	0.0220925	0.08315	2.57157	7.06275	0.0290533	0.0104983	0.695467	0.00172588		0.321296	0.171341	0.0137995	0.0643408	0.0258818	0.00950299	0.00775426	0.0268608	0.00471871	0.000913665	0.00199304	0.000737484	0.000431521	0.000245107	0.000448061	0.000109675	0.000593718	0.000213368	0.000722283	0.0377594	0.0649626	6.18771	1.74475		0.105285	0.0683192
owl-2323-138	45769457	AA	Female	YES	68	215	-0.464078	-0.329953	0.3085	0.3821	1.71219	0.0518284	0.0260704	0.00946442	0.0180758	0.105941		0.284999	0.00528628	0.00174698	0.561336	0.00456686				0.00857475			0.0177491	0.0129797	0.026067	0.00783879	0.000722463	0.00394947	0.00182842	0.00115956	0.000133188		0.000105962	0.000371074	0.000155168	0.00147918	0.0181755	0.0530121	0.155201	0.0939823		0.0137295	0.00427127
owl-2323-139	45847947	CTRL	Female	NO	52	19	-1.69675	-0.791246	0.0446	0.2119	0.57299	0.101795	0.013623	0.0130988	0.00221913	0.0387204	0.503701	1.44515	0.00183278	0.00115381	0.377263	0.000202076				0.00280291	0.0806291	0.00978904	0.0159348	0.00524661	0.0271035	0.00543217	0.00120369	0.00316416	0.00139112	0.00234275	0.000250741		0.000191345	0.000366704	0.000190874	0.00189393	0.032494	0.0110938	0.420652	0.127225	0.103686	0.0610316	0.00916223
owl-2323-140	45888934	CTRL	Female	NO	49	19	-1.92788	-0.791246	0.0287	0.2119	0.463661	0.0750894	0.0233468	0.0142893		0.033645	0.572476	36.5864	0.0117057	0.00392107	1.69687	0.00537646		0.121511	0.103755	0.0127012	0.10773	0.047794	0.00754364	0.00377982	0.0234186	0.00183283	0.000351638	0.00144228	0.000659257	0.00108318	0.000130792		9.55958e-05	0.000178832	6.98394e-05	0.00094024	0.0113951	0.0752237	0.107084	0.087546	0.0184066	0.0237088	0.0157986
owl-2323-141	45923894	CRC	Female	YES	82	1001	0.614511	1.51993	0.7257	0.9332	2.16049	0.251098	0.0559279	0.0373276	0.0384494	0.437452	0.944687	5.3168	0.0358992	0.0632048	2.29649	0.0464202	0.0524313	0.0793075	0.229573	0.0957336	0.0272176		0.0144475	0.00550407	0.0232531	0.002908	0.000349631	0.0045799	0.000559645	0.000519579	0.000145603	0.000250718	0.000132882	0.000343382	0.000415185	0.000431156	0.0799124	0.0539708	0.447	0.440634	0.275696	0.0348619	0.0277592
owl-2323-142	45946966	AA	Male	YES	81	1001	0.537469	1.51993	0.6915	0.9332	0.388133	0.0850396	0.00755667	0.00701438	0.002101	0.039597	0.315693	21.5501	0.00466578	0.00193024	0.502438	0.00170083	0.00371358	0.11612	0.106548	0.0812516	0.0557211		0.00851009		0.0195065	0.00376622	0.000724843	0.00227974	0.000841863	0.00408268	0.000372739	0.000391357	0.000245891	0.000333811	0.000172593	0.00148392	0.0135228	0.00986582	0.175956	0.0443783		0.0410739	0.0119908
owl-2323-143	45961251	AA	Female	YES	83	639	0.691553	0.667947	0.758	0.758	0.456392					0.0371435	0.203171	6.86608	0.00565222	0.00211583	1.18445	0.00445309	0.00825873	0.0695166	0.13117	0.152508	0.0572732	0.0163488	0.0281159	0.0138024	0.0254278	0.00980812	0.00181203	0.00513373	0.00204246	0.00505756	0.000475234	0.000410443	0.000559449	0.00091535	0.00115569	0.00202361	0.117693	0.0753296	0.307838	0.426473	0.24279		0.0289854
owl-2323-144	45978095	CTRL	Female	NO	60	19	-1.08042	-0.791246	0.1357	0.2119	1.65779	0.274563	0.0881747	0.0457661	0.0770997	0.341377	1.43164	4.9259	0.00923875	0.0124306	1.9768	0.00415122	0.00367261	0.257536	0.149055	0.0125505	0.0784702	0.076179	0.0117924		0.0255432	0.00157714	0.000374082	0.000999946	0.000348418	0.00304326	0.00010968		8.8961e-05	0.000230671	8.26868e-05	0.000669546	0.00930257	0.0843128	0.43435	0.344625		0.0405192	0.013421
owl-2323-145	45630999	CTRL	Male	NO	64	19	-0.772247	-0.791246	0.2119	0.2119	3.50707	0.485937	0.230525	0.0993004	0.116118	0.279378	3.85321	27.6815	0.0139423	0.00403221	2.04317	0.00120259		0.0492854	0.0246624	0.00441173	0.0926193	0.0422265	0.0188451	0.0157691	0.0293616	0.00342494	0.00158686	0.00160878	0.000731187	0.00103835	0.000748804	0.000539598	0.000250821	0.000558439	0.000652868	0.00120646	0.0453461	0.062925	0.73871	0.944548		0.0506536	0.0613465
owl-2323-146	45728866	CTRL	Female	NO	61	19	-1.00337	-0.791246	0.1587	0.2119	0.887464	0.348668	0.0290572	0.0197333		0.0412533	1.06695	23.0607	0.0018471	0.00193903	1.075	0.000473071		0.0207029		0.00686492	0.110137		0.0110128	0.00248315	0.0196174	0.00482838	0.000971707	0.00497516	0.00226404	0.00621613	0.000268118	0.000167379	0.000164996	0.000419448	0.000398782	0.00346356	0.0201322	0.0772502	0.747927	0.312493	0.282458	0.0979133	0.0110441
owl-2323-147	45770961	AA	Male	YES	53	419	-1.61971	0.150169	0.0548	0.5793	1.86079	0.345162	0.0532621	0.0166822	0.025367	0.100533	0.846952	4.11856	0.00568952	0.00483497	5.61807	0.00376028				0.0055451	0.0536748	0.0128239	0.0116565		0.0206131	0.00423496	0.0013182	0.00178851	0.00167836	0.00866847	9.5719e-05		6.96499e-05		9.43335e-05	0.00438915	0.0402717	0.0477143	1.4423	2.20425		0.0827751	0.0465521
owl-2323-148	45849092	CTRL	Male	YES	57	21	-1.31154	-0.786539	0.0963	0.2119	3.36674	0.972373	0.122621	0.0238821	0.0555562	0.212981	2.32022	4.15728	0.00165805		3.16561	0.000447509				0.00606516			0.00575728	0.00524526	0.00927762	0.00774084	0.00623438	0.00964205	0.0121293	0.339689			0.000110886		0.000138286	0.0554739	0.0100973	0.0236364	0.297921	1.18293		0.355623	0.00743684
owl-2323-149	45894200	CTRL	Male	NO	77	19	0.229301	-0.791246	0.5793	0.2119	2.45424	0.279778	0.0717295	0.0355181	0.0357535	0.176528	2.30163	14.6369	0.00186133	0.0021773	1.08376	0.00110361		0.135805	0.165505	0.00594085	0.0959338		0.00592348		0.0126563	0.00195729	0.000994757	0.00179423	0.000733447	0.00248869	0.000322568		0.000149752		0.000101456	0.00124508	0.0148964	0.0494878	0.616306	0.501078		0.0901276	0.026695
owl-2323-150	45924647	CTRL	Male	NO	82	19	0.614511	-0.791246	0.7257	0.2119	0.890596	0.217321	0.032833	0.0152478	0.00769304	0.0914013	1.29289	1.63636	0.00588933	0.00311245	1.65879	0.00118634	0.00413739	0.0838032	0.0561083	0.0181374	0.0483156	0.0173816	0.0145215		0.0234751	0.0017237	0.000407835	0.00108779	0.000380916	0.00117975	0.000171095	0.000665408	0.000148455	0.000352379	0.000347729	0.000560984	0.00967883	0.00447898	0.421144	0.483683		0.179029	0.0106582
owl-2323-151	45947786	CTRL	Female	NO	78	19	0.306343	-0.791246	0.6179	0.2119	66.5849	5.67751	1.41916	0.486365	0.714693	4.88916	27.7352	27.7072	0.0335598	0.0116234	0.625107	0.00200445		0.723543	0.344877	0.0106971	0.136661	0.11654	0.0625266	0.00390197	0.0583084	0.00163717	0.000302092	0.000943937	0.000326864	0.0024052	8.82318e-05		9.04578e-05	0.000258876	3.76453e-05	0.000513682	0.0149964	0.0685999	0.248503	0.224479	0.0179074	0.0185162	0.0209225
owl-2323-152	45961250	CRC	Female	YES	70	1001	-0.309994	1.51993	0.3821	0.9332	1.76041	0.632561	0.096544	0.0533938	0.0369077	0.260659	1.33619	5.72621	0.010165	0.0216473	0.705106	0.0076716	0.00353598	0.0436308	0.0301232	0.0163689	0.0289454	0.0177317	0.0751012	0.0137055	0.0289331	0.00735384	0.00643157	0.00279212	0.00194456	0.0432387	0.00018678		0.000106578	0.000178933	0.000165435	0.00709096	0.0427559	0.00288461	0.762158	0.828091	0.0283031	0.0424626	0.116469
owl-2323-153	45978070	CTRL	Male	YES	45	325	-2.23605	-0.0710634	0.0139	0.4602	13.6168	1.67428	0.417887	0.160714		0.309511	13.2713	30.6327	0.0172975	0.00918385	6.70727	0.00267954	0.0132464	0.112421	0.14347	0.045246	0.057461	0.0299096	0.00671161	0.00168899	0.0200129	0.00138761	0.000582756	0.000951095	0.000508764	0.00181284	0.000224671	0.000984639	0.000207985	0.000462335	0.00042385	0.00076854	0.0281204	0.0359675	0.509239	0.472034		0.0288865	0.155595
owl-2323-154	45630722	CTRL	Male	NO	88	19	1.07676	-0.791246	0.8643	0.2119	0.427042	0.0979861	0.0144943	0.00850659		0.022705	0.536585	12.1683	0.00385206	0.00221928	0.740805	0.000593975	0.00142299	0.0425163	0.0272365	0.0168697	0.0432491		0.00617862		0.0197344	0.000558936	0.000116804	0.000421264	9.95548e-05	0.000343835	7.60798e-05		7.56035e-05		4.22956e-05	0.00015028	0.013895	0.0040045	0.398944	0.45377			0.0203814
owl-2323-155	45743109	CTRL	Female	NO	49	19	-1.92788	-0.791246	0.0287	0.2119	1.11573	0.16069		0.0212771		0.0332215	0.243517	9.5345	0.000930241		2.38736	0.000417462				0.00576743	0.0768222		0.0228786	0.00683773	0.0303372	0.0116321	0.0130261	0.00855085	0.00830013	0.326088	0.000299703		0.000309845	0.000362461	0.000196859	0.0350916	0.0217337	0.0695545	0.345005	0.439417	0.0781144	0.322588	0.0376116
owl-2323-156	45771789	AA	Male	YES	83	1001	0.691553	1.51993	0.758	0.9332	2.1691	0.3271	0.0450627	0.0220107		0.267391	0.79393	11.1816	0.0147814	0.0349896	0.993643	0.015427	0.0171439	0.0608601		0.0473671	0.0418667	0.0283127	0.0402334	0.0472855	0.0254463	0.0127481	0.00689717	0.00562404	0.00289417	0.0042356	0.00352142	0.00448353	0.00123836	0.00310725	0.00555024	0.0031509	0.062667	0.0546005	0.157207	0.203534	0.13968		0.0227377
owl-2323-157	45851670	CRC	Female	YES	94	23	1.53902	-0.781832	0.9332	0.2119	1.20378	0.131574	0.0297541	0.0180369		0.0974597	0.661512	8.34531	0.0146835	0.0102918	0.487249	0.00789475	0.00477212	0.118666	0.116569	0.0515427	0.0428798		0.0177092	0.00449079	0.0259091	0.00177438	0.000181947	0.00060748	0.000185132	0.000139944	0.000132257		9.02756e-05	0.000145581	0.000184373	0.000196308	0.054191		3.40845	0.950467		0.0264226	0.0802447
owl-2323-158	45897470	AA	Male	YES	67	197	-0.541121	-0.372316	0.3085	0.3446	9.82415	0.577935	0.161019	0.126968	0.0625385	0.263186	3.33186	22.3027	0.013611	0.00274811	1.90698	0.000393286		0.0639961	0.228884	0.00437537	0.211045	0.0837888	0.00247887		0.0191898	0.000888398	0.000437801	0.000766001	0.000596187	0.0108709	7.57932e-05		4.87364e-05		0.000139272	0.00189957	0.0073721		0.0295821	0.145553		0.0310599
owl-2323-159	45927043	CRC	Male	NO	71	19	-0.232952	-0.791246	0.4207	0.2119	0.802842			0.0129165	0.0138939	0.0367162	0.45483	7.75994	0.00563148	0.002631	0.449584	0.000898523		0.059901	0.0505979	0.00904358	0.0946006	0.0442025	0.0374889	0.023561	0.0383729	0.0112872	0.00324007	0.0123469	0.00267121	0.00291319	0.000919423	0.00114261	0.000641317	0.00136503	0.000852145	0.0030001	0.0988819	0.210124	0.324112	0.21866	1.04813	0.0772354	0.028313
owl-2323-160	45950461	CTRL	Female	YES	61	1001	-1.00337	1.51993	0.1587	0.9332	3.43166	1.17749	0.304746	0.083	0.11662	0.357453	5.06606	5.84625	0.00394002	0.00151672	0.25911	0.000807284		0.0134227		0.00194616	0.0319923	0.0276208	0.00686505	0.00227569	0.028927	0.00131097	0.000238329	0.00128531	0.000474583	0.000672651	3.80315e-05		4.7631e-05		4.92643e-05	0.000651005	0.0111947	0.0491626	1.74788	0.522036		0.0549121	0.168164
owl-2323-161	45962202	AA	Male	YES	69	78	-0.387036	-0.652387	0.3446	0.242	0.601542		0.00998298	0.00665084	0.0134904	0.303489		6.70047	0.00446767	0.00429601	1.03751	0.00186885	0.00429226	0.111009	0.350066	0.062509	0.0479853		0.0191062	0.0201263	0.00798295	0.0143637	0.002463	0.00346926	0.0039496	0.0228902	0.00122475	0.0121899	0.000922867	0.0109703	0.0149514	0.0065828	0.0904978	0.0619886	0.361327	0.547035	0.0456443	0.0564216	0.0267383
owl-2323-162	46001394	CTRL	Male	YES	48	21	-2.00492	-0.786539	0.0228	0.2119	8.13829	0.853735	0.259175	0.0661824	0.109352	0.617477	3.70117	3.18783	0.0116993	0.00611211	0.869371	0.0025584		0.136368	0.092269	0.0194956	0.147209	0.110018	0.0151283	0.00201302	0.0250347	0.00187022	0.000353888	0.00121454	0.000565035	0.000836008	7.65866e-05		6.80938e-05	0.000171854	6.50014e-05	0.000694252	0.0386611	0.0815006	0.0873629	0.0809458		0.0200784	0.0141668
owl-2323-163	46001746	CTRL	Female	NO	42	19	-2.46717	-0.791246	0.0062	0.2119	1.17557	0.248848	0.0372561	0.0114253	0.0237088	0.0448842	0.742277	8.47549	0.0153219	0.00276782	0.796294	0.0019788		0.0417647		0.00662384	0.0310248		0.00259768		0.0184802	0.000533917	0.000207897	0.000560917	0.000164405	0.000653864	8.64027e-05		6.91e-05		4.65089e-05	0.000299297	0.00291225	0.0387672	0.102369	0.204189		0.0141838	0.0116904
owl-2323-164	46009598	AA	Female	YES	68	32	-0.464078	-0.76065	0.3085	0.2119	1.74779	0.662508	0.101403	0.0511395		0.176678	1.74689	7.89811	0.00884296	0.00370611	1.35152	0.00211165		0.0767884	0.0215177	0.00581067	0.133065	0.0490451	0.0358477	0.0050393	0.0284388	0.00214154	0.000448224	0.000814182	0.000285607	0.0020444	0.000189977	7.85968e-05	0.000110462	0.000326993	0.000186264	0.000620945	0.0328276	0.0545587	0.29526	0.438585	0.0201577	0.0669176	0.0505119
owl-2323-165	46025204	CTRL	Female	NO	83	19	0.691553	-0.791246	0.758	0.2119	0.482675					0.0222735	0.266453	15.2969	0.00814164	0.00360847	1.53607	0.000992975	0.00499682	0.0346998	0.13022	0.0270322		0.0219667	0.00917534	0.00362981	0.0214419	0.00132155	0.000458746	0.000805142	0.000256183	0.00214635	0.000126961	0.000249301	5.71275e-05	0.000318832	9.78715e-05	0.000491611	0.0547448	0.0744408	0.216474	0.209396			0.025351
owl-2323-166	46036556	AA	Male	YES	68	1001	-0.464078	1.51993	0.3085	0.9332	1.84497	0.527308	0.0408378	0.0179124		0.169037	0.93763	25.6897	0.0137715	0.00492958	1.89829	0.00546113	0.0258447	0.298979	0.339771	0.144655	0.109285	0.0240516	0.0121709	0.00508524	0.0275024	0.00252296	0.00104111	0.00181238	0.000683541	0.00514831	0.000355567		0.000168062	0.000526547	0.000180169	0.00139829	0.010078	0.0135742	1.00656	1.12964		0.068649	0.184794
owl-2323-167	46044737	AA	Female	NO	87	19	0.999722	-0.791246	0.8413	0.2119	1.64641	0.157012	0.0302168	0.0162638	0.0130437	0.0403436	0.50749	1.4647	0.00573337	0.00182475	5.12749	0.000560215	0.00489553	0.0668521	0.0743924	0.0185783			0.0226952	0.00958402	0.0263764	0.00726576	0.00153694	0.00342521	0.00154362	0.00568899	0.000226956	0.00122913	0.000166805	0.000580765	0.000478057	0.00279661	0.0185485	0.00355611	0.251073	0.201642		0.15155	0.00966659
owl-2323-168	46073838	CRC	Male	NO	84	19	0.768596	-0.791246	0.7881	0.2119	0.965813	0.256143	0.0660627	0.0368325	0.0273297	0.117821	0.945317	8.07583	0.00539982	0.00231856	0.996056	0.00119948	0.008852	0.0594652	0.0961916	0.0733729	0.07446	0.0255633	0.0208401	0.028798	0.0277316	0.010553	0.00187275	0.0119629	0.00323484	0.0031572	0.000444331	0.000759145	0.000296167	0.000890631	0.00054778	0.00273483	0.0495518	0.0606455	0.713676	0.575787	0.739527	0.0810609	0.0245573
owl-2323-169	46002229	AA	Male	NO	80	19	0.460427	-0.791246	0.6915	0.2119	1.46066	0.188954		0.0507825	0.0304735	0.0894175	0.941698	7.18264	0.00238544	0.000933228	0.421647	0.000454364	0.00837124	0.0624583	0.175732	0.0311887	0.11576	0.0964856	0.014174	0.00310627	0.0232242	0.00130185	0.00028668	0.00207441	0.000409439	0.000645042	0.000151369		0.000123211	0.000273569	9.17483e-05	0.000368313	0.0523151	0.0717675	0.407513	0.225193	0.32482		0.020195
owl-2323-170	46010970	AA	Female	NO	74	19	-0.00182564	-0.791246	0.5	0.2119	0.699074					0.0416029	0.3172	2.85705	0.00512915	0.00217805	1.58708	0.000718907		0.0363417		0.00985491	0.123988		0.0078738	0.00283586	0.0151394	0.0021463	0.00075937	0.00433491	0.000743992	0.00108392	8.26871e-05		7.73254e-05		0.000131841	0.000801573	0.0454704	0.0719865	0.546721	0.370318	0.240888	0.0855554
owl-2323-171	46025321	AA	Male	YES	72	26	-0.15591	-0.774771	0.4207	0.2119	6.19962	0.744462	0.196862	0.0756966	0.0811388	0.219787	3.54327	15.774	0.0191989	0.00152205	0.285234	0.00320663	0.0195775	0.112153	0.186428	0.0405895	0.0418495	0.0188048	0.0256178	0.00545331	0.031948	0.00371983	0.000555325	0.0018306	0.000441392	0.00231776	0.000216054		0.000190752	0.000204193	0.000366422	0.000799772	0.0507213	0.00334194	0.650153	0.581561		0.0296257	0.0183091
owl-2323-172	46038150	CRC	Male	NO	91	19	1.30789	-0.791246	0.9032	0.2119	2.28735	0.344716	0.0427065	0.0412774	0.0360505	0.0734259	0.919482	7.48951	0.00479842	0.00359504	2.82347	0.00181525		0.0473443		0.00763716	0.0620504	0.0286379	0.0339881	0.0116638	0.0311829	0.00507429	0.00107004	0.00872361	0.00187861	0.00214897	0.000169411		0.000136601		0.000144911	0.00160316	0.0472288	0.0740248	1.09014	1.01464	1.15789	0.110273	0.0894877
owl-2323-173	46048577	AA	Female	YES	87	1001	0.999722	1.51993	0.8413	0.9332	2.32017	0.41012	0.0414297			0.102769	0.812938	6.47837	0.0168593	0.00957223	4.53133	0.00392867	0.00843634		0.0643345	0.0293757		0.0197636	0.0128188	0.00490061	0.0259361	0.00410225	0.0014282	0.00261692	0.000952643	0.00895695	0.000219134	0.000761122	0.000111484	0.000404259	0.000278303	0.0021719	0.0170695	0.0425475	0.758712	0.389688		0.0642084	0.0939598
owl-2323-174	46078154	AA	Female	YES	70	199	-0.309994	-0.367609	0.3821	0.3446	0.204419					0.00796043		19.7462	0.00337029	0.000958367	2.32217	0.000188462				0.0025696	0.0301733		0.00858024		0.0188696	0.00133745	0.000533038	0.00086263	0.000487559	0.00294342	0.000208142		0.000155555	0.000367488	6.113e-05	0.000994238	0.0850584	0.0357265	1.74208	3.50026		0.109633	0.172545
owl-2323-175	46002445	CTRL	Male	YES	90	347	1.23085	-0.0192856	0.8849	0.5	9.57865	1.81583	0.228784	0.0806679	0.0836426	0.453195	7.29755	9.27565	0.0104738	0.00273587	1.75185	0.00176311	0.00408896	0.0666931	0.0357851	0.0171282	0.036716	0.0188181	0.0208939		0.03244	0.00117661	0.000145667	0.000431413	0.000134002	0.000692547	5.84875e-05		2.6773e-05		0.000163403	0.000254287	0.0298356	0.0578849	0.49133	0.167785		0.0214473	0.0105265
owl-2323-176	46018351	CTRL	Female	NO	75	19	0.0752165	-0.791246	0.5398	0.2119	1.85507	0.296399	0.066781	0.0368639	0.0340375	0.0815828	2.18224	7.47099	0.00391714	0.00221561	2.93884	0.00113896	0.00382091	0.0406909	0.0228514	0.0186327	0.0280255		0.0376917	0.00590147	0.0408113	0.00259979	0.000608227	0.00225543	0.000612683	0.00148856	0.000235775	0.00169236	0.000160268	0.000522683	0.0013658	0.00072412	0.0136473	0.0595208	1.34377	0.781575		0.0744435	0.137517
owl-2323-177	46025782	CTRL	Female	NO	71	19	-0.232952	-0.791246	0.4207	0.2119	8.40319	0.896353	0.21339	0.0949796	0.119541	0.421265	3.80562	4.04579	0.0105632	0.00462249	1.65001	0.00214134	0.0219365	0.0393329	0.124742	0.175351	0.0948137	0.0496868	0.0343689	0.0102492	0.0298437	0.0100726	0.00158055	0.00441475	0.00193453	0.00203879	0.000243567	0.000494391	0.000159296	0.000481764	0.000498392	0.00224737	0.0705948	0.00538619	1.36509	1.00444		0.0287623	0.108927
owl-2323-178	46038442	CTRL	Female	NO	86	19	0.92268	-0.791246	0.8159	0.2119	0.616572	0.17368	0.024554	0.0239097	0.0143545	0.125513		7.14359	0.00425415	0.00428958	1.41786	0.000963462				0.0103927			0.01105	0.00263572	0.0164366	0.00191792	0.000418327	0.00178295	0.000346071	0.00113279	9.53075e-05		7.48986e-05	0.00020493	0.000152812	0.000425655	0.0576729	0.0547538	0.085668	0.168239	0.186071
owl-2323-179	46057276	AA	Female	YES	64	241	-0.772247	-0.268761	0.2119	0.3821	1.24677	0.468836	0.0413571	0.0191788	0.0214529	0.155253	1.90689	6.48977	0.0142872	0.0204908	3.53273	0.00722675	0.0113535	0.236177	0.222728	0.0860772	0.143007		0.00929136	0.00432134	0.0124127	0.0017199	0.00087322	0.000615084	0.000414195	0.0015407	0.000378127	0.000442868	0.000190747	0.000425752	0.000372995	0.000690107	0.0291898	0.0411882	0.942774	0.834331		0.0463825	0.0329525
owl-2323-180	46078155	AA	Male	YES	54	526	-1.54267	0.401998	0.0668	0.6554	0.279919	0.0618197	0.00587211			0.0185317	0.297281	3.19974	0.0013208	0.00139005	0.239925	0.00034641				0.00396109	0.015286		0.0037001		0.0164257	0.00177973	0.00056524	0.00129734	0.000544656	0.00101535	0.000118919		6.56451e-05	0.000128498	0.000122864	0.000700294	0.0133916	0.00664681	0.255936	0.112672			0.00493603
owl-2323-181	46002749	AA	Female	YES	92	71	1.38493	-0.668862	0.9192	0.242	15.8437	2.66475	0.21264	0.0783922	0.0806865	0.466513	12.2371	32.4486	0.0127849	0.0066795	1.13931	0.00794536	0.0071377	1.26576	2.13512	0.0272946	0.226504	0.109517	0.0509553	0.01902	0.0402136	0.00993444	0.00214392	0.00217829	0.00126278	0.00251183	0.000659502	0.000703193	0.000241324	0.000961124	0.00101382	0.00279516	0.0779799	0.00461416	2.42142	1.51196		0.0916883	0.0354354
owl-2323-182	46020137	CRC	Male	YES	89	1001	1.15381	1.51993	0.8849	0.9332	10.5186	0.753737	0.181982	0.0908181	0.120511	1.71461	2.58347	9.9239	0.0459334	0.0529386	1.8407	0.0523737	0.0219394	0.180771	0.119613	0.128573	0.109984	0.0370244	0.0471704	0.00696005	0.0353136	0.00510487	0.000577485	0.00331045	0.000816984	0.00162984	0.000269385		0.000228866	0.000495918	0.000380085	0.000874043	0.0135317	0.0828878	0.689757	1.10151		0.0833894	0.129029
owl-2323-183	46031661	CRC	Male	YES	92	339	1.38493	-0.0381139	0.9192	0.5	1.70548	0.146802	0.0351459	0.0136229		0.327393	1.4711	5.41924	0.017109	0.0210397	0.745465	0.0268951	0.00984387	0.0558931		0.0348914	0.0378185		0.0309103	0.0188186	0.0220227	0.0084713	0.00103023	0.014248	0.00315348	0.0013216	0.000939836	0.00080924	0.00147714	0.00262986	0.00123661	0.00220285	0.031368	0.019763	0.701644	0.699983	0.279234	0.0722553	0.0655391
owl-2323-184	46039267	CRC	Female	YES	50	1001	-1.85084	1.51993	0.0287	0.9332	9.87992	0.618282	0.206125	0.109228	0.101802	0.770578	3.25037	20.9564	0.0358571	0.0303923	1.04094	0.023524	0.0741006	0.322415	1.28065	0.189816	0.140772	0.11449	0.091979	0.0081316	0.0519795	0.00424536	0.000383685	0.00133042	0.000417369	0.000197064	0.000443231	0.000452917	0.000212447	0.000829092	0.00112877	0.000628051	0.145291		1.26387	2.74763	0.0413008	0.188458	0.0953235
owl-2323-185	46065161	AA	Male	YES	82	670	0.614511	0.740907	0.7257	0.758	6.07405	0.620078	0.188485	0.0931736		0.433548	3.7555	22.1928	0.0204857	0.0134493	0.120606	0.00925437	0.00375534	0.0390075	0.0526034	0.00646811	0.137707	0.0514326	0.14196	0.0460802	0.0425251	0.0216217	0.00466123	0.00994973	0.0050903	0.00175918	0.00439004	0.00179	0.00275674	0.00567388	0.00193455	0.00832508	0.0777361	0.0966453	1.22076	1.0016	0.0196115	0.0744435	0.294366
owl-2323-186	46096051	AA	Male	YES	72	563	-0.15591	0.489078	0.4207	0.6915	1.02775	0.224212	0.0425638	0.0283287	0.0206802	0.0771563	1.08317	9.80711	0.00531287	0.00285457	2.0819	0.00147666		0.066898	0.0450841	0.00642632	0.0814331	0.0268566	0.0346471	0.0362362	0.030129	0.0192545	0.00452054	0.0155479	0.00486464	0.0130761	0.000870813	0.000778358	0.000717781	0.00216113	0.00101295	0.00698509	0.0769306	0.0231637	1.61369	1.10866	0.726077	0.246643	0.0775614
owl-2323-187	46004014	CTRL	Male	YES	80	126	0.460427	-0.539417	0.6915	0.3085	1.14809	0.227386		0.0192424		0.0429791	0.447356	22.2197	0.0340126	0.0143195	4.68022	0.00475429	0.0214277	0.844731	1.06279	0.0747599	0.139579	0.0251482	0.0150895		0.0329032	0.0019732	0.000713422	0.00174474	0.000481153	0.00175768	0.000177577	0.000608904	0.000108851	0.000330576	0.000555729	0.00178699	0.0235007	0.054124	1.4817	0.428218		0.0886122	0.0407432
owl-2323-188	46021084	CRC	Male	YES	93	260	1.46197	-0.224043	0.9332	0.4207	1.61117	0.178858	0.0447747	0.0121391	0.0258555	0.106847	1.26296	11.1894	0.00501731	0.00335898	1.43548	0.00192299	0.00689871	0.056881	0.0422368	0.00807909	0.0494523	0.00966395	0.0398533	0.0136363	0.0346833	0.00759536	0.00279742	0.00319228	0.00161614	0.0128396	0.00103734	0.00131827	0.000408468	0.00137242	0.0012498	0.00314567	0.0601282	0.0603689	0.636064	0.593262		0.0675135	0.0565513
owl-2323-189	46032768	CTRL	Female	NO	78	19	0.306343	-0.791246	0.6179	0.2119	3.27407	0.488296	0.0589811	0.0316232	0.0309913	0.204705	1.72799	19.4647	0.00322421	0.00166382	0.871308	0.00092504		0.0414131		0.00902907	0.172365	0.0689708	0.0361534	0.0104056	0.0291093	0.00888369	0.00202268	0.00624252	0.00190199	0.0027518	0.000571269	0.000755284	0.000405111	0.000996114	0.000372007	0.00299776	0.0589937	0.0168039	1.20305	0.456625	0.0871241	0.175622	0.0925568
owl-2323-190	46040845	CRC	Female	YES	80	550	0.460427	0.458482	0.6915	0.6915	4.84574	0.651736	0.0473274	0.0177676		0.321692	1.59026	24.6405	0.0660644	0.115875	1.18887	0.113981	0.0315943	0.431335	0.231452	0.139593	0.0710875		0.0231337	0.00323404	0.0322708	0.00352058	0.000800862	0.00309539	0.000636568	0.00114471	0.000226176		0.000369671	0.000671064	0.000403823	0.00062658	0.0270794	0.0880331	1.13337	0.812444		0.0515967	0.142188
owl-2323-191	46068031	AA	Male	NO	86	19	0.92268	-0.791246	0.8159	0.2119	5.91507	0.288051	0.0711136	0.0269979	0.0431721	0.159868	3.17045	2.51928	0.00566082	0.00304846	0.779581	0.00121896				0.00606439	0.0601491	0.0280246	0.0455176	0.0197452	0.0358056	0.026377	0.0074959	0.0117237	0.00782845	0.00520491	0.00128537	0.000741739	0.000672184	0.00234903	0.0010096	0.0102376	0.0452546	0.0408777	0.855848	1.15805	0.0170695	0.0720385	0.0596519
owl-2323-192	46097108	AA	Female	YES	85	19	0.845638	-0.791246	0.7881	0.2119	1.14597	0.321928	0.0717734	0.0403009	0.0115904	0.085998	0.68033	3.60824	0.00529928	0.00272583	28.9313	0.000602888		0.0198602		0.00498161	0.0740711	0.0241732	0.0187546	0.0105812	0.0241232	0.00693141	0.00156121	0.0125651	0.00328044	0.00273348	0.00027395		0.000278247	0.000599791	0.00018532	0.00187363	0.0926037	0.017592	0.693904	0.899904	1.39778	0.129508	0.0333574
owl-2323-193	46004887	CTRL	Female	NO	35	19	-3.00647	-0.791246	0.0013	0.2119	3.19486	0.249343	0.0552992	0.0224911	0.0453683	0.103583	1.94494	37.4923	0.0165355	0.00199885	2.1128	0.00161807	0.00325041	0.187547	0.0809729	0.0118835	0.0658054	0.0393011	0.0114055	0.00483954	0.0243906	0.00316873	0.000592677	0.00199597	0.000951692	0.00219117	0.000214955	0.000401014	0.000102156	0.000438409	0.000630997	0.00162584	0.031926	0.0458465	0.925677	2.2704		0.105425	0.0214325
owl-2323-194	46021225	CTRL	Male	NO	77	20	0.229301	-0.788892	0.5793	0.2119	1.87345	0.10702		0.0466819	0.0235871	0.0541096	0.523586	7.09062	0.0045886	0.000909224	0.669635	0.000430726	0.00154893		0.0328477	0.0125484	0.0935274	0.0350187	0.00496395	0.00201924	0.0231435	0.000898167	0.000156374	0.000254147	0.000502128	0.00170557	4.13126e-05	7.32116e-05			5.95685e-05	0.000965708	0.016417	0.0626403	0.483716	0.830322		0.0262638	0.0207349
owl-2323-195	46033440	CRC	Male	YES	68	1001	-0.464078	1.51993	0.3085	0.9332	4.0868	0.588327	0.0813104	0.0212794	0.0351314	0.668848	1.23078	19.1644	0.154292	0.161258	0.697509	0.175375	0.307934	0.64512	0.735184	0.310445	0.134937		0.0377535	0.0281141	0.0259857	0.0115259	0.00278355	0.00752165	0.00250704	0.00378056	0.00149271	0.00204808	0.000918602	0.00239624	0.00151839	0.00319684	0.0783696	0.103579	1.60129	1.4341		0.233573	0.118801
owl-2323-196	46041474	AA	Male	YES	51	64	-1.77379	-0.685337	0.0359	0.242	8.05979	1.90563	0.335172	0.242641	0.138939	0.354404	2.15393	35.6027	0.00554157	0.00257999	0.893918	0.00142879	0.00671759	0.0258091	0.0903672	0.0208708	0.154191	0.0563406	0.046496	0.00451179	0.0301851	0.00227695	0.000218393	0.00116624	0.000525214	0.000464019	0.000180704	0.00040629	8.59939e-05		0.000849969	0.000674557	0.0539147	0.0442076	0.107399	0.752282	0.0206313	0.0496535	0.0287036
owl-2323-197	46069577	CRC	Female	YES	59	1001	-1.15746	1.51993	0.1151	0.9332	4.52347	1.20466	0.0785548	0.0173719	0.0435442	0.330506	3.34297	13.3161		0.00336318		0.00366846	0.00837688	0.0532256	0.109956	0.0299774	0.0251447		0.0120098	0.0090072	0.0230948	0.00232179	0.000268461	0.00153764	0.000469747	0.000370441	0.000181027	0.0010092	0.000114289	0.000483959	0.000562856	0.000404339	0.0245711	0.0634856	0.769427	0.19528		0.031694	0.0388054
owl-2323-198	46099955	AA	Male	YES	85	21	0.845638	-0.786539	0.7881	0.2119	28.2516	1.96721	0.193061	0.0653032	0.108044	0.58893	29.8591	23.3769	0.00818859	0.00190306	0.412442	0.00201174	0.00269352	0.0979582	0.0667557	0.014242	0.0359572		0.0165628	0.007434	0.022579	0.00334997	0.000314936	0.00129258	0.0005744	0.00258666	0.000149849		0.000166063	0.000237613	0.000122533	0.000523317	0.0143196	0.00193138	2.32563	0.286998			0.0344378
owl-2323-199	46006453	AA	Male	YES	85	64	0.845638	-0.685337	0.7881	0.242	3.9359	0.510973	0.0912296	0.038095	0.0638809	0.412269	1.24142	16.6428	0.0155218	0.00604688	1.41357	0.0101558	0.0815161	0.212936	0.3514	0.263108			0.0449597	0.0110809	0.0356183	0.00904667	0.00103106	0.00691125	0.00155277	0.000681871	0.000213736	0.000882299	0.000200823	0.00029832	0.00098218	0.000997684	0.057494	0.0605149	2.26634	1.67266		0.172273	0.143052
owl-2323-200	46023234	CTRL	Female	NO	78	19	0.306343	-0.791246	0.6179	0.2119	1.59161	0.197515	0.04901	0.0260995		0.0733238	1.18674	20.9509	0.0127432	0.00254745	0.726389	0.000788431				0.0118487	0.09879	0.0282719	0.0170443	0.00293612	0.0244396	0.00179098	0.000300181	0.000735429	0.000268379	0.000406591	0.000121436		7.32932e-05	0.000191572	0.000186076	0.00042017	0.0115168	0.00208304	0.395165	1.08715		0.0682664	0.043706
owl-2323-201	46033673	CTRL	Male	NO	82	19	0.614511	-0.791246	0.7257	0.2119	3.77902	0.663843	0.130597	0.0674846	0.0765283	0.20365	5.31329	11.6105	0.00965719	0.00259958	0.739745	0.00141782	0.00450902	0.138212	0.0541621	0.0204126	0.128712	0.050335	0.00987923	0.00342195	0.0258706	0.0022111	0.000559553	0.0108464	0.000689782	0.00078535	0.000134841	0.000270997	0.00015642	0.000306271	0.000286125	0.000476806	0.0229666	0.0419178	0.934536	0.67618	0.486946	0.0687389	0.0391075
owl-2323-202	46042616	CTRL	Male	YES	74	195	-0.00182564	-0.377023	0.5	0.3446	2.02862	0.134152	0.0455476	0.0347289	0.0318624	0.0602654	0.422444	11.6498	0.00932312	0.00531928	2.47523	0.000858284	0.0013963	0.0356018	0.0205879	0.00598551	0.123317	0.033643	0.0188921	0.0075691	0.0303567	0.00321943	0.000936827	0.00194989	0.000708214	0.00722065	0.000614473	0.000495633	0.000133932	0.000489604	0.000700714	0.00251889	0.0679825	0.0538642	1.10795	5.2583	0.0437917	0.0862393	0.10687
owl-2323-203	46070566	AA	Male	YES	67	101	-0.541121	-0.598256	0.3085	0.2743	2.55382	0.528315	0.0522813	0.0280114	0.0316204	0.226969	1.62607	13.9768	0.0101039	0.00525928	33.8315	0.00680397	0.00620449	0.181829	0.0895275	0.0112401	0.106486	0.0420201	0.0350766	0.0416696	0.0270794	0.01848	0.00524417	0.0196376	0.00453942	0.00456877	0.00107117	0.00204619	0.000656873	0.00197545	0.00202065	0.00486261	0.0842873	0.0610013	1.14112	0.753962	0.761301	0.095517	0.0347037
owl-2323-204	46008554	AA	Female	NO	92	19	1.38493	-0.791246	0.9192	0.2119	1.70629	0.257759	0.0717333	0.0505515	0.0298724	0.144857	0.788164	10.5816	0.00832545	0.0137894	0.789286	0.0046128	0.0066284		0.0259961	0.0221003	0.0624279	0.0244278	0.0179969	0.0137493	0.0215916	0.00658392	0.000976907	0.00282049	0.00133971	0.00626985	0.000322566	0.0139197	0.000238598	0.0040149	0.011756	0.00226454	0.0595915	0.0759461	0.24066	0.118482	0.079356	0.0325524	0.022368
owl-2323-205	46023411	AA	Male	NO	79	19	0.383385	-0.791246	0.6554	0.2119	10.0166	0.842624	0.206472	0.0684159	0.0919921	0.543611	7.59612	3.74529	0.0109379	0.00953943	0.321106	0.00384585	0.00423438	0.123588	0.152898	0.0188813			0.0213729		0.0371124	0.000966243	0.000131941	0.00277158	0.000212704	0.000173401	2.41142e-05		5.36872e-05		9.07056e-05	0.00010018	0.0212596	0.00252697	0.786238	0.339101	0.118152	0.0197944	0.0331784
owl-2323-206	46035390	CTRL	Male	NO	74	19	-0.00182564	-0.791246	0.5	0.2119	3.33452	0.765943	0.0425016	0.0304235	0.0336406	0.153964	3.86589	20.6299	0.00379563	0.00275611	0.751552	0.00112398		0.0578184	0.0438507	0.0102082	0.0656109	0.0246149	0.0180934	0.00529258	0.0271579	0.00308066	0.000941164	0.0044962	0.00105957	0.00397689	0.000185936	0.0004524	0.000182118	0.000523949	0.000940618	0.00117549	0.0459852	0.0754882	1.52456	1.0757	0.680892	0.0745563	0.0578937
owl-2323-207	46044231	AA	Male	NO	76	19	0.152259	-0.791246	0.5793	0.2119	6.53048	1.51976	0.283079	0.155178	0.107994	0.493103	4.36823	10.3499	0.020034	0.00156551	0.695649	0.0027999	0.042861	0.339227	0.279941	0.056142	0.176746	0.0270365	0.0989168	0.0231009	0.05298	0.00901859	0.00119309	0.0113867	0.00291725	0.00106507	0.000329126	0.000444073	0.00023662	0.00061979	0.000947295	0.00171858	0.0969657	0.0197639	3.19792	1.34156	0.522087	0.11609	0.0485996
owl-2323-208	46070746	AA	Male	YES	60	1001	-1.08042	1.51993	0.1357	0.9332	2.2617	0.241865	0.0465222	0.0158825	0.0301768	0.106653	2.37025	12.1571	0.00385769	0.00141419	2.00375	0.0121533	0.00629251			0.0135238	0.0336341		0.0100291	0.00826021	0.00918783	0.0170412	0.0046964	0.0103728	0.014036	0.033318	0.000543868		0.000605632	0.000752333	0.000256211	0.0238283	0.0499122	0.0233724	2.86998	3.96986	0.142982	0.178141	0.240124
owl-2323-209	46008536	CTRL	Female	NO	64	19	-0.772247	-0.791246	0.2119	0.2119	9.57018	0.802332	0.270345	0.157607	0.10252	0.376613	1.90989	64.2125	0.0140743	0.00158878	0.469352	0.00188409	0.00255652	0.0647796	0.0562475	0.0102426	0.449357	0.0703833	0.0128657	0.00733414	0.0272269	0.00247735	0.000410583	0.00193486	0.000366766	0.000508097	0.000330827	0.000135541	0.000172592	0.000445807	0.000292799	0.000765503	0.0332935	0.0299052	0.0851042	0.388846		0.0272784	0.0273244
owl-2323-210	46023450	CRC	Female	NO	88	19	1.07676	-0.791246	0.8643	0.2119	0.401969	0.173531	0.0188629	0.010838		0.0268158	0.469403	9.7452	0.00465944	0.0018036	1.0468	0.00142642	0.00541656	0.0134633		0.0198795	0.0785468	0.0281214	0.0111458		0.0230546	0.00108506	0.000369002	0.000620292	0.000269702	0.00112529	0.000156336		0.000124436		0.000133775	0.000384909	0.0157651	0.00199003	1.22279	1.42747		0.140493	0.0693999
owl-2323-211	46036048	CTRL	Female	YES	75	103	0.0752165	-0.593549	0.5398	0.2743	0.958656	0.300578	0.0439816	0.0101412	0.0276873	0.0304115	0.539348	6.56746	0.00181647	0.00167499	1.75519	0.000405016		0.0693537	0.0383271	0.01515	0.0360369		0.0348771	0.0276027	0.0285072	0.0130602	0.00135551	0.0123276	0.00150922	0.00373498	0.000344529	0.000748793	0.000280912	0.00183939	0.00176827	0.00207932	0.0431308	0.0513866	0.623439	0.293223	1.74846	0.0397659	0.0193699
owl-2323-212	46044280	AA	Male	NO	74	19	-0.00182564	-0.791246	0.5	0.2119	0.656711	0.148884	0.0277509	0.0175894	0.0191099	0.0953728	0.783016	12.5484	0.0131083	0.0063228	2.02935	0.0115065	0.0323094	0.136292	0.204831	0.18522	0.0640002	0.0265852	0.0120281		0.0239089	0.00629196	0.00196082	0.0018862	0.00237368	0.00996399	0.000249946	0.000350905	0.000234791	0.000436699	0.000335265	0.00600446	0.0316747	0.00555877	1.89111	2.05807		0.372551	0.0618576
owl-2323-213	46073142	AA	Male	NO	92	19	1.38493	-0.791246	0.9192	0.2119	0.654108	0.0566541	0.00964135	0.00496866	0.0139282	0.0438866		44.1736	0.00399069	0.00190007	2.39194	0.00179482	0.0048201	0.0595994		0.0178699	0.106307		0.0140114	0.0147471	0.0177911	0.00775701	0.00113017	0.00603844	0.00168963	0.00251052	0.000488209		0.000337295	0.001013	0.000675658	0.00201478	0.0677946	0.0683283	0.449291	0.536142	0.312663	0.0785568	0.0928878
[truncated: 88 more columns]

## Sheet: Data per metabolite
		ANALYSIS	Cer(d18:1/16:0)	Cer(d18:1/20:0)	Cer(d18:1/22:0)	Cer(d18:1/23:0)	Cer(d18:1/24:0)	Cer(d18:1/24:1)+Cer(d18:2/24:0)	Cer(d18:1/18:0)	Cholesterol sulfate	CE(18:1)	CE(18:2)	CE(20:2)	CE(20:4)	CE(20:5)	CE(22:4)	CE(22:5)	CE(22:6)	GlcCer(d18:1/22:0)	GlcCer(d18:1/24:0)	PC(32:0)	PC(32:1)	PC(34:0)	PC(34:1)	PC(34:2)	PC(36:1)	PC(36:2)	PC(36:4)	PC(36:4)	PC(36:5)	PC(38:4)	PC(38:5)	PC(38:6)	PC(36:3)	PC(30:0)	PC(36:0)	PE(34:1)	PE(34:2)	PC(33:0)	PE(36:3)	PE(36:4)	PE(36:4)	PE(32:1)	DG(32:1)	DG(34:0)	DG(34:1)	DG(34:2)	DG(36:2)	DG(36:3)
		Class	Sphingolipids	Sphingolipids	Sphingolipids	Sphingolipids	Sphingolipids	Sphingolipids	Sphingolipids	Sterols	Sterols	Sterols	Sterols	Sterols	Sterols	Sterols	Sterols	Sterols	Sphingolipids	Sphingolipids	Glycerophospholipids	Glycerophospholipids	Glycerophospholipids	Glycerophospholipids	Glycerophospholipids	Glycerophospholipids	Glycerophospholipids	Glycerophospholipids	Glycerophospholipids	Glycerophospholipids	Glycerophospholipids	Glycerophospholipids	Glycerophospholipids	Glycerophospholipids	Glycerophospholipids	Glycerophospholipids	Glycerophospholipids	Glycerophospholipids	Glycerophospholipids	Glycerophospholipids	Glycerophospholipids	Glycerophospholipids	Glycerophospholipids	Glycerolipids	Glycerolipids	Glycerolipids	Glycerolipids	Glycerolipids	Glycerolipids
	GROUPS	Individual composition or probable ID																			PC(16:0/16:0)	PC(16:0/16:1) + PC(14:1/18:0) + PC(14:0/18:1)	PC(16:0/18:0)	PC(16:0/18:1)	PC(16:0/18:2)	PC(18:0/18:1)	PC(18:0/18:2)	PC(18:2/18:2)	PC(16:0/20:4)	PC(16:0/20:5)	PC(18:0/20:4)	PC(18:1/20:4) + PC(16:0/22:5)	PC(16:0/22:6)		PC(16:0/14:0) + PC(14:0/16:0)	PC(18:0/18:0) + PC(20:0/16:0) + small contribution PC(16:0/20:0)	PE(16:0/18:1)	PE(16:0/18:2)	PC(16:0/17:0)	PE(18:1/18:2)	PE(16:0/20:4)	PE(18:2/18:2)	PE(16:0/16:1)	DG(16:0_16:1_0:0)+ DG (14:0_18:1_0:0)	DG(16:0_18:0_0:0)	DG(16:0_18:1_0:0)	DG(16:0_18:2_0:0)	DG(18:1_18:1_0:0)	DG(18:1_18:2_0:0)
	NORMAL	Mean	4.46192	0.828241	0.14869	0.0583608	0.0759335	0.286736	3.30966	13.872	0.0102898	0.00457239	3.60385	0.00201848	0.0119314	0.163579	0.176323	0.0256673	0.155649	0.0787464	0.0223271	0.00969941	0.02616	0.00504525	0.00142737	0.00383613	0.00178263	0.0134031	0.000319453	0.000626607	0.000220764	0.000628376	0.000459171	0.00308766	0.0435903	0.0434844	0.826089	0.829955	0.255485	0.0953712	0.0521351	0.210675	11.4889	0.251665	0.611621	0.208212	0.415957	0.586719	1.25986
		Median	1.98459	0.442146	0.0571545	0.0294229	0.0348955	0.116904	1.67835	9.66431	0.008109	0.00286276	1.22481	0.0011575	0.00471537	0.0975376	0.113259	0.0124816	0.0953738	0.037884	0.0151089	0.0052696	0.0244413	0.00308416	0.000620228	0.00209698	0.000732317	0.00168019	0.000192676	0.000474913	0.000153086	0.000454759	0.000193867	0.000979125	0.0328937	0.0465638	0.4944	0.492381	0.0965935	0.0685026	0.0283158	0.0772701	0.0128369	0.190506	0.495491	0.147442	0.219102	0.14461	0.34066
		SEM	0.967962	0.134209	0.0258787	0.00909062	0.0150563	0.0697513	0.558374	1.43304	0.000949747	0.000515702	1.20851	0.00030598	0.00318278	0.0241019	0.0301751	0.00468111	0.0212523	0.0121128	0.00277198	0.00128852	0.00144621	0.000624211	0.000244398	0.000512523	0.000334165	0.00618376	3.84873e-05	8.78191e-05	2.47033e-05	7.75908e-05	7.15762e-05	0.000864878	0.0049294	0.00307499	0.103372	0.105861	0.0609095	0.0109735	0.0064334	0.0610958	4.94782	0.0254067	0.0597455	0.018762	0.0623818	0.122302	0.293699
		SD	8.54881	1.13086	0.219588	0.0787271	0.114666	0.616027	4.80331	12.6563	0.0082797	0.00449579	10.5355	0.00270234	0.0193601	0.189779	0.223785	0.0410765	0.177809	0.0881824	0.0244814	0.00998079	0.0127726	0.00551288	0.00215847	0.00452648	0.00295126	0.0546134	0.000337725	0.000569133	0.000215358	0.000580636	0.000632144	0.00758928	0.0435353	0.0266302	0.907082	0.934939	0.35516	0.0864058	0.0538257	0.453099	42.2742	0.224386	0.527658	0.165702	0.550941	1.08014	2.59388
		Coefficient of Variation	1.91595	1.36538	1.47681	1.34897	1.51008	2.14842	1.4513	0.912363	0.804655	0.983248	2.92341	1.3388	1.62262	1.16016	1.26918	1.60034	1.14237	1.11983	1.09649	1.02901	0.488249	1.09269	1.5122	1.17996	1.65556	4.07468	1.0572	0.908276	0.975511	0.924026	1.37671	2.45794	0.998737	0.612409	1.09804	1.12649	1.39014	0.905995	1.03243	2.1507	3.67958	0.891607	0.862721	0.795831	1.32452	1.84099	2.05886
		Shapiro test (W)	0.434066	0.637249	0.617237	0.635283	0.57071	0.386026	0.623555	0.783582	0.862416	0.778329	0.28412	0.5749	0.523171	0.700962	0.639179	0.535091	0.663513	0.711739	0.656543	0.739407	0.745594	0.740186	0.566208	0.699733	0.543999	0.233631	0.741738	0.762188	0.742036	0.641598	0.622626	0.354311	0.69526	0.959163	0.686782	0.731359	0.671497	0.78633	0.763354	0.410816	0.289756	0.593782	0.518811	0.826091	0.649856	0.554189	0.506612
		Shapiro test (p)	8.48362e-16	5.82204e-12	2.07931e-12	2.34041e-12	9.21356e-12	1.97673e-16	1.76486e-12	2.33558e-09	7.40338e-07	2.37241e-09	1.92896e-17	1.10353e-13	8.44599e-10	6.06638e-10	2.27511e-10	3.12075e-14	2.19032e-11	6.85152e-09	3.23266e-12	5.52809e-09	2.61032e-10	1.94541e-10	7.92015e-14	2.43335e-11	3.46605e-14	3.2024e-18	2.52399e-10	7.59148e-07	3.06307e-10	1.96528e-10	7.46949e-13	1.00829e-16	1.95676e-11	0.016386	1.57466e-11	1.21435e-10	1.84935e-07	4.33549e-08	2.85316e-09	1.60243e-13	4.82032e-17	2.30704e-13	1.40498e-14	3.72387e-08	2.40301e-12	5.04575e-14	9.18416e-15
	AA	Mean	3.93317	0.585628	0.109135	0.0518581	0.0515687	0.219897	2.8768	13.0259	0.0115813	0.00606708	4.69199	0.00399106	0.013705	0.171738	0.257798	0.0437673	0.0859897	0.0396338	0.0231371	0.0116371	0.0237831	0.00574654	0.00144264	0.00422547	0.00176598	0.00644991	0.000430069	0.00151537	0.000290888	0.00109762	0.00103577	0.00269681	0.0462065	0.0433847	0.999899	0.92762	0.251282	0.0985342	0.0625723	0.158428	7.66307	0.45332	1.11844	0.356371	0.659941	0.921413	1.62516
		Median	1.70924	0.407266	0.0565914	0.0326266	0.025367	0.110535	0.9592	9.36434	0.00909153	0.00376531	1.59692	0.00196128	0.00825873	0.101261	0.13117	0.0214701	0.0709699	0.0269466	0.016605	0.00708926	0.0238027	0.00367295	0.000771872	0.00210121	0.000794995	0.00192727	0.000217594	0.000527474	0.000161615	0.000501362	0.000307536	0.00102562	0.0383547	0.0443992	0.682793	0.577082	0.13968	0.065563	0.0347037	0.0922132	0.0109734	0.216409	0.517244	0.182225	0.270372	0.218048	0.36997
		SEM	0.869881	0.086505	0.019468	0.00845621	0.0110657	0.0405304	0.73944	1.55281	0.00119826	0.0009017	1.39302	0.000572077	0.00250291	0.0331525	0.0592492	0.00723418	0.0076336	0.00503171	0.00303959	0.00172076	0.00112233	0.000752864	0.000225607	0.000603224	0.000314236	0.00200922	9.55163e-05	0.000522297	5.50575e-05	0.000272492	0.000330007	0.000546024	0.00417204	0.00423225	0.120949	0.133948	0.0685936	0.0183051	0.00957935	0.027742	3.24566	0.140618	0.469878	0.0878794	0.150437	0.268902	0.41379
		SD	6.62482	0.599324	0.134878	0.0585864	0.0708552	0.30867	5.28066	11.8258	0.00912568	0.00686715	10.6089	0.00435681	0.0156307	0.219909	0.388523	0.0550939	0.0528871	0.0293397	0.0231488	0.0120453	0.00854739	0.00573364	0.00171817	0.00459401	0.00237243	0.0153018	0.000727431	0.00304549	0.000419305	0.00184813	0.00251326	0.0041584	0.0314982	0.0316712	0.921117	1.02012	0.328963	0.129437	0.0697387	0.184019	24.0705	1.06164	3.57849	0.66927	1.14569	2.0479	3.15133
		Coefficient of Variation	1.68434	1.02339	1.23589	1.12974	1.37399	1.40371	1.8356	0.90787	0.78797	1.13187	2.26107	1.09164	1.14051	1.28049	1.50708	1.25879	0.615041	0.740268	1.00051	1.03508	0.35939	0.997756	1.19099	1.08722	1.34341	2.3724	1.69143	2.00973	1.44147	1.68376	2.42647	1.54197	0.681685	0.730008	0.92121	1.09972	1.30914	1.31362	1.11453	1.16153	3.1411	2.34193	3.19954	1.87802	1.73605	2.22256	1.93909
		Shapiro test (W)	0.552552	0.750899	0.67171	0.735392	0.596091	0.622603	0.496637	0.804641	0.854631	0.693111	0.418837	0.776165	0.678393	0.62206	0.565829	0.716498	0.909464	0.832038	0.684945	0.707997	0.960112	0.794376	0.689381	0.752755	0.625091	0.389309	0.444874	0.434796	0.529598	0.492165	0.375669	0.575901	0.902507	0.890302	0.852651	0.743705	0.714894	0.509253	0.723833	0.681284	0.352142	0.280052	0.189764	0.396263	0.524937	0.455548	0.550287
		Shapiro test (p)	4.9796e-12	1.18783e-07	4.34458e-09	5.92715e-08	2.06371e-09	5.94151e-11	5.62427e-12	2.5261e-07	5.70703e-06	1.01171e-09	8.5584e-14	5.27343e-08	5.73908e-08	2.06275e-09	4.4936e-10	2.84891e-09	0.00128916	0.000113878	7.13453e-10	1.4571e-08	0.0540812	1.41457e-07	8.6188e-10	1.59186e-08	8.27941e-11	3.82536e-14	1.78453e-13	2.57332e-10	2.34406e-12	2.1247e-11	2.66209e-14	1.1022e-11	0.000236417	0.00010158	4.99037e-06	1.02128e-08	2.19783e-05	1.08416e-11	1.16624e-08	1.71096e-08	3.4677e-14	3.28407e-15	3.12302e-16	4.61229e-14	2.01785e-12	2.42914e-13	4.61723e-12
	CCR	Mean	3.17639	0.49926	0.0929731	0.0445814	0.0485518	0.320649	1.84185	11.7608	0.0209455	0.024451	1.97522	0.019261	0.0258661	0.14403	0.206735	0.0535757	0.0970275	0.0437714	0.0536591	0.025391	0.0398273	0.0120418	0.00332973	0.00979854	0.00485945	0.0111381	0.00124902	0.00231378	0.00130118	0.00302092	0.00185124	0.00594409	0.0645619	0.0811008	0.948071	0.856208	0.244352	0.16297	0.0660332	0.334397	3.30841	0.279006	0.670931	0.248238	0.367348	0.64452	0.877315
		Median	1.77988	0.316281	0.0625009	0.0284783	0.035591	0.176023	1.24687	9.7452	0.014051	0.0102918	0.981959	0.00684173	0.0112669	0.0940748	0.103074	0.0259761	0.0730517	0.0287614	0.023573	0.00926625	0.0273333	0.00510487	0.0009622	0.00346349	0.0012058	0.0017945	0.000269385	0.000768014	0.000212553	0.000605871	0.00043738	0.00143538	0.0464034	0.0545799	0.701644	0.597523	0.142651	0.0779117	0.0527883	0.0993054	0.0105802	0.256149	0.590089	0.166207	0.216414	0.134965	0.134976
		SEM	0.402914	0.060087	0.0101321	0.00561138	0.00581102	0.0439246	0.257666	1.2633	0.00274395	0.00386393	0.437263	0.0035601	0.00579971	0.0167155	0.037268	0.00780276	0.00879994	0.00540174	0.0116066	0.00657911	0.00566318	0.00266279	0.000808749	0.00223449	0.00127332	0.00457643	0.00038221	0.000804632	0.000483114	0.00147505	0.00055794	0.00174555	0.0069826	0.0148453	0.0921858	0.0743812	0.0440884	0.0486518	0.00680823	0.145666	0.896186	0.0163934	0.0428853	0.0287738	0.0676844	0.185532	0.2793
		SD	3.48934	0.49912	0.0847708	0.0479436	0.0434857	0.377854	2.21652	10.9405	0.0234443	0.0334626	3.7103	0.0308314	0.0452972	0.139852	0.288677	0.0675739	0.0730978	0.0389525	0.100516	0.0550448	0.0490446	0.0230604	0.00700397	0.0193513	0.0110272	0.0396331	0.00331004	0.00580228	0.00418389	0.0122527	0.0048319	0.0151169	0.0604711	0.123314	0.798352	0.64416	0.282304	0.401193	0.0585666	1.06047	7.70928	0.141971	0.371398	0.249188	0.586164	1.60676	2.41881
		Coefficient of Variation	1.09852	0.999719	0.911778	1.07542	0.895656	1.1784	1.20342	0.930254	1.1193	1.36856	1.87843	1.60071	1.75122	0.970992	1.39636	1.26128	0.753372	0.889909	1.87323	2.16788	1.23143	1.91502	2.10347	1.97491	2.26924	3.55832	2.65011	2.50771	3.21545	4.05594	2.61009	2.54318	0.936637	1.52051	0.842081	0.75234	1.15532	2.46176	0.886926	3.17128	2.33021	0.508846	0.553556	1.00383	1.59566	2.49295	2.75706
		Shapiro test (W)	0.722337	0.754069	0.818184	0.713434	0.784132	0.706259	0.616116	0.729643	0.686861	0.704049	0.431981	0.627514	0.496318	0.772459	0.588365	0.717705	0.809639	0.774236	0.445531	0.383863	0.431779	0.454982	0.458094	0.460314	0.441674	0.267143	0.355522	0.365296	0.300571	0.210919	0.358546	0.386736	0.782922	0.500808	0.82251	0.886998	0.774358	0.287522	0.795707	0.26582	0.495274	0.919003	0.885066	0.661439	0.49279	0.407725	0.372442
		Shapiro test (p)	1.31155e-10	2.0684e-09	7.52365e-08	1.22069e-10	1.18095e-07	7.10307e-11	1.30262e-12	1.90834e-10	3.42393e-11	5.27633e-11	3.31172e-15	1.68994e-12	3.76362e-13	4.73881e-09	1.04852e-11	1.03758e-10	5.12864e-08	1.55924e-07	2.45051e-15	1.32849e-15	1.59917e-15	3.30062e-15	3.6436e-15	3.91099e-15	2.17232e-15	1.60862e-17	1.70537e-16	1.18857e-13	3.82701e-17	2.01949e-17	1.85652e-16	4.15812e-16	3.68717e-09	5.99619e-14	4.58077e-08	6.59565e-06	1.64453e-06	1.71194e-16	9.46679e-09	8.10017e-15	1.54438e-14	0.00014175	5.56643e-06	7.26762e-12	1.12961e-14	7.71654e-16	2.75344e-16
	COMPARISONS		Cer(d18:1/16:0)	Cer(d18:1/20:0)	Cer(d18:1/22:0)	Cer(d18:1/23:0)	Cer(d18:1/24:0)	Cer(d18:1/24:1)+Cer(d18:2/24:0)	Cer(d18:1/18:0)	Cholesterol sulfate	CE(18:1)	CE(18:2)	CE(20:2)	CE(20:4)	CE(20:5)	CE(22:4)	CE(22:5)	CE(22:6)	GlcCer(d18:1/22:0)	GlcCer(d18:1/24:0)	PC(32:0)	PC(32:1)	PC(34:0)	PC(34:1)	PC(34:2)	PC(36:1)	PC(36:2)	PC(36:4)	PC(36:4)	PC(36:5)	PC(38:4)	PC(38:5)	PC(38:6)	PC(36:3)	PC(30:0)	PC(36:0)	PE(34:1)	PE(34:2)	PC(33:0)	PE(36:3)	PE(36:4)	PE(36:4)	PE(32:1)	DG(32:1)	DG(34:0)	DG(34:1)	DG(34:2)	DG(36:2)	DG(36:3)
	AA - NORMAL	Diff Mean	-0.528746	-0.242614	-0.0395555	-0.00650268	-0.0243647	-0.0668389	-0.432858	-0.84606	0.00129151	0.00149469	1.08814	0.00197257	0.0017736	0.00815877	0.0814748	0.0180999	-0.0696596	-0.0391126	0.000809999	0.00193769	-0.00237696	0.000701291	1.52675e-05	0.000389345	-1.66577e-05	-0.0069532	0.000110616	0.00088876	7.01235e-05	0.000469244	0.000576598	-0.000390842	0.00261613	-9.96459e-05	0.173809	0.097665	-0.00420236	0.00316306	0.0104371	-0.0522467	-3.82579	0.201655	0.506817	0.148159	0.243985	0.334694	0.365295
		Wilcoxon rank-sum test (W)	2039	1622	1630	1762	1021	2176	1656	2151	2436	2506	2433	2990	916	1428	1352	2799	1321	670	2405	1702	2049	2487	2466	2372	2434	2510	2492	850	2383	1387	2663	2423	2497	2045	2432	2413	386	1541	2007	1332	2078	2581	2433	2562	2552	2620	2514
		Wilcoxon rank-sum test (p)	0.327562	0.658868	0.601465	0.84584	0.234097	0.706758	0.2469	0.626812	0.298539	0.175765	0.304845	0.00136894	0.0433309	0.683901	0.226323	0.0119509	0.0495326	0.044949	0.530644	0.158489	0.34977	0.323232	0.370555	0.629935	0.348371	0.276136	0.250553	0.15776	0.422802	0.5077	0.0780243	0.399615	0.223068	0.799838	0.377608	0.507827	0.942137	0.960322	0.439074	0.392232	0.736163	0.111245	0.453117	0.187554	0.202717	0.115705	0.268449
		Wilcoxon rank-sum test (q-value)	0.843642	0.920143	0.920143	0.976561	0.843642	0.920143	0.843642	0.920143	0.843642	0.843642	0.843642	0.173856	0.843642	0.920143	0.843642	0.758884	0.843642	0.843642	0.902589	0.843642	0.843642	0.843642	0.843642	0.920143	0.843642	0.843642	0.843642	0.843642	0.852315	0.89153	0.843642	0.843642	0.843642	0.94934	0.843642	0.89153	0.996886	0.996886	0.859651	0.843642	0.9322	0.843642	0.871907	0.843642	0.843642	0.843642	0.843642
		robust fold change	0.861253	0.921112	0.990146	1.10889	0.726942	0.945526	0.571512	0.968961	1.12116	1.31527	1.30381	1.69441	1.75145	1.03817	1.15815	1.72014	0.744124	0.711292	1.09902	1.34531	0.973874	1.19091	1.2445	1.00202	1.08559	1.14706	1.12933	1.11068	1.05571	1.10248	1.58633	1.04748	1.16602	0.953513	1.38105	1.17202	1.44606	0.957087	1.22559	1.19339	0.854831	1.13597	1.0439	1.23591	1.234	1.50783	1.08604
		log2(robust fold change)	-0.215491	-0.118552	-0.0142862	0.14911	-0.460088	-0.0808111	-0.807144	-0.04549	0.164998	0.395362	0.382731	0.760779	0.808548	0.0540475	0.211819	0.782526	-0.426385	-0.491487	0.136219	0.427941	-0.0381935	0.25206	0.315561	0.00291009	0.118477	0.197937	0.175464	0.151438	0.0782202	0.140749	0.665689	0.0669281	0.221589	-0.0686754	0.465768	0.229003	0.532129	-0.0632779	0.293481	0.255063	-0.226288	0.183921	0.0619854	0.305578	0.303344	0.592478	0.119077
	ROC Analysis	AUC	0.549293	0.524061	0.528356	0.510556	0.570648	0.51901	0.561208	0.524536	0.552632	0.568512	0.551951	0.66092	0.634789	0.52346	0.57167	0.626735	0.606845	0.628191	0.531609	0.578912	0.547082	0.549735	0.545093	0.524315	0.547458	0.554819	0.557994	0.595238	0.540608	0.538432	0.588638	0.542544	0.561628	0.513095	0.544559	0.533378	0.506394	0.502903	0.54097	0.550413	0.517559	0.580522	0.537798	0.566313	0.564103	0.579134	0.555703
		AUC(se)	0.0501774	0.0542588	0.0541113	0.0536433	0.0589465	0.0502838	0.0526543	0.0502813	0.0504129	0.0502453	0.0504187	0.0477739	0.0635584	0.057245	0.0586618	0.0489665	0.0535086	0.0623647	0.0502671	0.0552803	0.0501928	0.0501741	0.0502057	0.0502815	0.0504569	0.0501334	0.0502325	0.0659857	0.0504978	0.0576595	0.0496974	0.0503521	0.0503387	0.0512195	0.0503399	0.0502616	0.0786734	0.0551249	0.0527567	0.0585344	0.0517898	0.0501023	0.0502445	0.0500175	0.0500424	0.0498491	0.0501257
		AUC(p)	0.311648	0.412264	0.396653	0.460813	0.274502	0.425037	0.280543	0.403621	0.300833	0.247691	0.303208	0.0460735	0.144492	0.41882	0.270641	0.0978152	0.159045	0.152033	0.376604	0.237694	0.31953	0.310081	0.326687	0.404473	0.319075	0.292283	0.281884	0.235253	0.343814	0.369467	0.186255	0.336344	0.270223	0.44914	0.329035	0.36993	0.483793	0.489496	0.348899	0.333369	0.432692	0.210822	0.353405	0.253698	0.260929	0.213676	0.289231
	CCR - NORMAL	Diff Mean	-1.28553	-0.328981	-0.0557172	-0.0137794	-0.0273817	0.0339135	-1.46781	-2.1112	0.0106557	0.0198786	-1.62864	0.0172426	0.0139347	-0.0195494	0.0304118	0.0279083	-0.0586218	-0.034975	0.031332	0.0156916	0.0136672	0.0069966	0.00190236	0.00596241	0.00307682	-0.00226498	0.000929568	0.00168717	0.00108042	0.00239255	0.00139207	0.00285643	0.0209716	0.0376164	0.121982	0.0262532	-0.011133	0.0675987	0.0138981	0.123722	-8.18045	0.0273412	0.0593108	0.0400263	-0.0486082	0.0578011	-0.382548
		Wilcoxon rank-sum test (W)	2880	2131	2422	2598	1549	3456	2376	2690	3731	4303	2274	4810	1547	2187	1740	3902	2021	1064	3878	2856	3565	3805	3510	3741	3533	3022	3715	1382	3755	2344	3969	3228	3579	3131	3301	3373	710	2364	3145	1737	2731	3635	3408	3181	2772	2807	2526
		Wilcoxon rank-sum test (p)	0.870983	0.185031	0.690746	0.593955	0.672828	0.0357901	0.165639	0.392083	0.000281088	6.45755e-08	0.0766437	6.07912e-12	0.00218941	0.94003	0.616298	0.000186332	0.0973843	0.0445098	0.000508382	0.000418247	0.019598	0.00132793	0.0329062	0.00291752	0.0266116	0.724694	0.00230588	0.027689	0.000762113	0.0410579	0.000139858	0.210209	0.0170767	0.0298966	0.128005	0.102422	0.894806	0.233671	0.0266658	0.086419	0.909009	0.0096134	0.0782451	0.351084	0.577819	0.668043	0.145838
		Wilcoxon rank-sum test (q-value)	0.91552	0.385228	0.85028	0.838136	0.85028	0.115554	0.350602	0.646683	0.00568435	4.10054e-06	0.190858	7.72048e-10	0.015413	0.95507	0.846531	0.00473284	0.229034	0.131459	0.00645645	0.0059221	0.0754225	0.0105404	0.109976	0.017644	0.0967588	0.85028	0.015413	0.0976808	0.00744526	0.124151	0.00444049	0.417134	0.0716542	0.102618	0.290298	0.236502	0.923905	0.456557	0.0967588	0.207079	0.931001	0.0452186	0.191099	0.610791	0.824528	0.85028	0.319336
		robust fold change	0.896851	0.715331	1.09354	0.967896	1.01993	1.50571	0.74291	1.00837	1.73277	3.59507	0.801721	5.91078	2.38939	0.964498	0.910076	2.08115	0.765952	0.759196	1.56021	1.75843	1.11833	1.65519	1.55136	1.65166	1.64655	1.06804	1.39812	1.61717	1.38845	1.33229	2.25608	1.46598	1.41071	1.17215	1.41918	1.21354	1.47682	1.13735	1.86427	1.28517	0.8242	1.34457	1.19092	1.12727	0.987732	0.9333	0.396219
		log2(robust fold change)	-0.15706	-0.483317	0.129009	-0.0470764	0.02847	0.590447	-0.42874	0.0120251	0.793078	1.84602	-0.318828	2.56335	1.25664	-0.0521493	-0.135941	1.05738	-0.384674	-0.397456	0.641739	0.814292	0.161341	0.726995	0.633537	0.723914	0.71945	0.094961	0.483492	0.69347	0.47348	0.413907	1.17382	0.551866	0.496417	0.229162	0.505061	0.27922	0.562493	0.18568	0.898608	0.361963	-0.278934	0.427143	0.252073	0.172839	-0.0178088	-0.099587	-1.33563
	ROC Analysis	AUC	0.507692	0.565013	0.519444	0.525479	0.523091	0.598753	0.566107	0.540171	0.672495	0.754912	0.58443	0.822222	0.685423	0.503917	0.527273	0.675671	0.581573	0.613933	0.662906	0.68	0.609402	0.650427	0.6	0.639487	0.603932	0.516581	0.64329	0.632784	0.658772	0.606625	0.678462	0.558961	0.611795	0.605024	0.571602	0.576581	0.509326	0.560721	0.607143	0.595883	0.505553	0.621368	0.582564	0.543761	0.526154	0.520171	0.568205
		AUC(se)	0.0468352	0.0484986	0.0485893	0.0475578	0.0542629	0.0459564	0.0471098	0.0466774	0.0440684	0.039402	0.0468762	0.0342378	0.0535335	0.0505249	0.0539826	0.0434568	0.0483668	0.0548527	0.0438561	0.0464295	0.0455277	0.0443091	0.0457498	0.0446743	0.0456594	0.046816	0.0446653	0.0570471	0.0442332	0.0502977	0.0432362	0.0466125	0.0454678	0.0471528	0.0464278	0.0462122	0.067351	0.0503338	0.0468445	0.0546314	0.0477771	0.0452145	0.0461063	0.0466451	0.0467751	0.0468031	0.0463464
		AUC(p)	0.467275	0.251346	0.420705	0.394396	0.415753	0.141318	0.241457	0.333487	0.0251665	0.000608721	0.183911	1.26525e-06	0.0416508	0.484539	0.400286	0.0216289	0.199536	0.14951	0.0316358	0.0262859	0.114781	0.0448032	0.137218	0.0592432	0.127536	0.429719	0.0543522	0.122251	0.0363495	0.144586	0.0195183	0.263543	0.109464	0.132713	0.220321	0.20367	0.472403	0.273193	0.126394	0.190095	0.476827	0.0897767	0.185295	0.319506	0.389904	0.414694	0.23092
	CCR - AA	Diff Mean	-0.756781	-0.0863677	-0.0161616	-0.00727675	-0.00301694	0.100752	-1.03495	-1.26514	0.00936419	0.0183839	-2.71677	0.01527	0.0121611	-0.0277082	-0.051063	0.00980838	0.0110378	0.00413756	0.030522	0.0137539	0.0160442	0.00629531	0.00188709	0.00557307	0.00309347	0.00468822	0.000818952	0.000798409	0.0010103	0.0019233	0.000815473	0.00324727	0.0183555	0.037716	-0.0518276	-0.0714118	-0.00693064	0.0644357	0.00346092	0.175969	-4.35466	-0.174314	-0.447506	-0.108132	-0.292593	-0.276893	-0.747843
		Wilcoxon rank-sum test (W)	2360	1519	1688	1703	1308	2647	1893	2099	2672	3101	1537	3059	1393	1500	1179	2370	1741	903	2761	2081	2843	2603	2443	2700	2428	2009	2597	959	2711	1782	2616	2280	2395	2375	2290	2336	483	1903	2227	1233	1990	2341	2396	2070	1791	1684	1532
		Wilcoxon rank-sum test (p)	0.402523	0.449424	0.967226	0.797207	0.244099	0.0217463	0.977958	0.731927	0.0101878	2.6782e-05	0.00992901	6.1062e-05	0.151403	0.818159	0.459926	0.377508	0.639619	0.870201	0.00789412	0.048437	0.00245673	0.0524188	0.224856	0.0173224	0.182769	0.452703	0.0558179	0.510518	0.0151112	0.266829	0.0456449	0.635398	0.237732	0.0280313	0.603401	0.466473	0.878631	0.270107	0.194265	0.629894	0.832166	0.351029	0.317085	0.635398	0.0818522	0.026046	0.00355473
		Wilcoxon rank-sum test (q-value)	0.615908	0.658245	0.982702	0.872805	0.449283	0.095234	0.98572	0.815393	0.0497636	0.00170066	0.0497636	0.00193872	0.348615	0.873162	0.658245	0.599216	0.76893	0.907204	0.0435893	0.161881	0.0203971	0.170697	0.432677	0.0785694	0.386861	0.658245	0.177222	0.704737	0.0710787	0.47644	0.161025	0.76893	0.444	0.101714	0.76893	0.658245	0.907204	0.47644	0.39793	0.76893	0.880709	0.57913	0.551641	0.76893	0.235537	0.0972894	0.0256223
		robust fold change	1.04133	0.776595	1.10442	0.872855	1.40304	1.59246	1.2999	1.04067	1.54551	2.73333	0.614908	3.48841	1.36424	0.929034	0.785803	1.20987	1.02933	1.06735	1.41963	1.30708	1.14833	1.38986	1.24658	1.64833	1.51674	0.93111	1.23801	1.45602	1.31518	1.20845	1.42221	1.39953	1.20985	1.2293	1.02761	1.03542	1.02127	1.18835	1.52111	1.07691	0.964166	1.18363	1.14083	0.912098	0.80043	0.618967	0.364829
		log2(robust fold change)	0.0584306	-0.364765	0.143295	-0.196187	0.488558	0.671258	0.378404	0.0575151	0.62808	1.45066	-0.701559	1.80257	0.448096	-0.106197	-0.34776	0.274855	0.0417109	0.0940306	0.505519	0.38635	0.199534	0.474935	0.317976	0.721003	0.600973	-0.102976	0.308028	0.542033	0.39526	0.273158	0.508133	0.484938	0.274828	0.297837	0.0392924	0.0502163	0.0303637	0.248958	0.605128	0.106899	-0.052646	0.243223	0.190088	-0.132739	-0.321153	-0.692065	-1.45471
	ROC Analysis	AUC	0.542529	0.541365	0.502381	0.513984	0.569686	0.616729	0.50159	0.517471	0.631082	0.712874	0.631944	0.703218	0.58554	0.512987	0.543023	0.544828	0.525664	0.510747	0.634713	0.606706	0.653563	0.598391	0.561609	0.62069	0.567953	0.538161	0.597011	0.542421	0.623218	0.561437	0.601379	0.524138	0.560234	0.614648	0.526437	0.537011	0.512195	0.559706	0.567823	0.528731	0.511057	0.547602	0.550805	0.524138	0.588276	0.612874	0.647816
		AUC(se)	0.0502605	0.0539939	0.05431	0.0537365	0.0585105	0.0486468	0.052736	0.0505535	0.0483181	0.0440459	0.048466	0.044605	0.0576802	0.0556484	0.0574254	0.0502259	0.0542351	0.0639236	0.0478348	0.0518212	0.0470715	0.0490464	0.0499333	0.0483426	0.0500321	0.0503228	0.0490858	0.0633813	0.0482548	0.0542308	0.0489594	0.0504907	0.0501905	0.0500414	0.0504665	0.0503384	0.0755916	0.0532119	0.051179	0.0589548	0.0515212	0.0504177	0.0501297	0.0504907	0.0493241	0.0486037	0.0473141
		AUC(p)	0.336117	0.350841	0.491256	0.448237	0.275754	0.115116	0.493987	0.431404	0.0874789	0.00783537	0.0867245	0.011364	0.229194	0.453554	0.353979	0.327705	0.406483	0.466505	0.0795503	0.151609	0.0514274	0.157921	0.268645	0.105965	0.248538	0.352284	0.161532	0.368945	0.100846	0.285548	0.150255	0.40554	0.274235	0.125994	0.39669	0.356576	0.467854	0.287392	0.253793	0.403744	0.457275	0.318435	0.306171	0.40554	0.185432	0.122788	0.0591356
[truncated: 80 more columns]
