# Supplementary material for: Metabolic Signature in Combination with Fecal Immunochemical Test as a Non-Invasive Tool for Advanced Colorectal Neoplasia Diagnosis
Source: Cancers (Basel). 2025 Jul 15;17(14):2339. doi: 10.3390/cancers17142339 (PMC12293502; doi:10.3390/cancers17142339)
Supplement: Supplementary file 1 [file cancers-17-02339-s001.zip › Excel File S2. MX_Heatmap.xlsx]

## Sheet: Heatmap
Class	Subclass A	Individual notation	Individual composition or probable ID	AA vs. Normal				CRC vs. Normal				CRC vs. AA
				log2(robust fold change)	Wilcoxon rank-sum test (p)	Wilcoxon rank-sum test (q)		log2(robust fold change)	Wilcoxon rank-sum test (p)	Wilcoxon rank-sum test (q)		log2(robust fold change)	Wilcoxon rank-sum test (p)	Wilcoxon rank-sum test (q)
Sphingolipids	Ceramides	Cer(d18:1/16:0)		-0.215491	0.327562	0.843642		-0.15706	0.870983	0.91552		0.0584306	0.402523	0.615908
Sphingolipids	Ceramides	Cer(d18:1/20:0)		-0.118552	0.658868	0.920143		-0.483317	0.185031	0.385228		-0.364765	0.449424	0.658245
Sphingolipids	Ceramides	Cer(d18:1/22:0)		-0.0142862	0.601465	0.920143		0.129009	0.690746	0.85028		0.143295	0.967226	0.982702
Sphingolipids	Ceramides	Cer(d18:1/23:0)		0.14911	0.84584	0.976561		-0.0470764	0.593955	0.838136		-0.196187	0.797207	0.872805
Sphingolipids	Ceramides	Cer(d18:1/24:0)		-0.460088	0.234097	0.843642		0.02847	0.672828	0.85028		0.488558	0.244099	0.449283
Sphingolipids	Ceramides	Cer(d18:1/24:1)+Cer(d18:2/24:0)		-0.0808111	0.706758	0.920143		0.590447	0.0357901	0.115554		0.671258	0.0217463	0.095234
Sphingolipids	Ceramides	Cer(d18:1/18:0)		-0.807144	0.2469	0.843642		-0.42874	0.165639	0.350602		0.378404	0.977958	0.98572
Sterols	Cholesterol and derivatives	Cholesterol sulfate		-0.04549	0.626812	0.920143		0.0120251	0.392083	0.646683		0.0575151	0.731927	0.815393
Sterols	Cholesterol Ester	CE(18:1)		0.164998	0.298539	0.843642		0.793078	0.000281088	0.00568435		0.62808	0.0101878	0.0497636
Sterols	Cholesterol Ester	CE(18:2)		0.395362	0.175765	0.843642		1.84602	6.45755e-08	4.10054e-06		1.45066	2.6782e-05	0.00170066
Sterols	Cholesterol Ester	CE(20:2)		0.382731	0.304845	0.843642		-0.318828	0.0766437	0.190858		-0.701559	0.00992901	0.0497636
Sterols	Cholesterol Ester	CE(20:4)		0.760779	0.00136894	0.173856		2.56335	6.07912e-12	7.72048e-10		1.80257	6.1062e-05	0.00193872
Sterols	Cholesterol Ester	CE(20:5)		0.808548	0.0433309	0.843642		1.25664	0.00218941	0.015413		0.448096	0.151403	0.348615
Sterols	Cholesterol Ester	CE(22:4)		0.0540475	0.683901	0.920143		-0.0521493	0.94003	0.95507		-0.106197	0.818159	0.873162
Sterols	Cholesterol Ester	CE(22:5)		0.211819	0.226323	0.843642		-0.135941	0.616298	0.846531		-0.34776	0.459926	0.658245
Sterols	Cholesterol Ester	CE(22:6)		0.782526	0.0119509	0.758884		1.05738	0.000186332	0.00473284		0.274855	0.377508	0.599216
Sphingolipids	Monohexosylceramides	CMH(d18:1/22:0)		-0.426385	0.0495326	0.843642		-0.384674	0.0973843	0.229034		0.0417109	0.639619	0.76893
Sphingolipids	Monohexosylceramides	CMH(d18:1/24:0)		-0.491487	0.044949	0.843642		-0.397456	0.0445098	0.131459		0.0940306	0.870201	0.907204
Glycerophospholipids	Diacylglycerophosphocholine	PC(32:0)	PC(16:0/16:0)	0.136219	0.530644	0.902589		0.641739	0.000508382	0.00645645		0.505519	0.00789412	0.0435893
Glycerophospholipids	Diacylglycerophosphocholine	PC(32:1)	PC(16:0/16:1) + PC(14:1/18:0) + PC(14:0/18:1)	0.427941	0.158489	0.843642		0.814292	0.000418247	0.0059221		0.38635	0.048437	0.161881
Glycerophospholipids	Diacylglycerophosphocholine	PC(34:0)	PC(16:0/18:0)	-0.0381935	0.34977	0.843642		0.161341	0.019598	0.0754225		0.199534	0.00245673	0.0203971
Glycerophospholipids	Diacylglycerophosphocholine	PC(34:1)	PC(16:0/18:1)	0.25206	0.323232	0.843642		0.726995	0.00132793	0.0105404		0.474935	0.0524188	0.170697
Glycerophospholipids	Diacylglycerophosphocholine	PC(34:2)	PC(16:0/18:2)	0.315561	0.370555	0.843642		0.633537	0.0329062	0.109976		0.317976	0.224856	0.432677
Glycerophospholipids	Diacylglycerophosphocholine	PC(36:1)	PC(18:0/18:1)	0.00291009	0.629935	0.920143		0.723914	0.00291752	0.017644		0.721003	0.0173224	0.0785694
Glycerophospholipids	Diacylglycerophosphocholine	PC(36:2)	PC(18:0/18:2)	0.118477	0.348371	0.843642		0.71945	0.0266116	0.0967588		0.600973	0.182769	0.386861
Glycerophospholipids	Diacylglycerophosphocholine	PC(36:4)	PC(18:2/18:2)	0.197937	0.276136	0.843642		0.094961	0.724694	0.85028		-0.102976	0.452703	0.658245
Glycerophospholipids	Diacylglycerophosphocholine	PC(36:4)	PC(16:0/20:4)	0.175464	0.250553	0.843642		0.483492	0.00230588	0.015413		0.308028	0.0558179	0.177222
Glycerophospholipids	Diacylglycerophosphocholine	PC(36:5)	PC(16:0/20:5)	0.151438	0.15776	0.843642		0.69347	0.027689	0.0976808		0.542033	0.510518	0.704737
Glycerophospholipids	Diacylglycerophosphocholine	PC(38:4)	PC(18:0/20:4)	0.0782202	0.422802	0.852315		0.47348	0.000762113	0.00744526		0.39526	0.0151112	0.0710787
Glycerophospholipids	Diacylglycerophosphocholine	PC(38:5)	PC(18:1/20:4) + PC(16:0/22:5)	0.140749	0.5077	0.89153		0.413907	0.0410579	0.124151		0.273158	0.266829	0.47644
Glycerophospholipids	Diacylglycerophosphocholine	PC(38:6)	PC(16:0/22:6)	0.665689	0.0780243	0.843642		1.17382	0.000139858	0.00444049		0.508133	0.0456449	0.161025
Glycerophospholipids	Diacylglycerophosphocholine	PC(36:3)		0.0669281	0.399615	0.843642		0.551866	0.210209	0.417134		0.484938	0.635398	0.76893
Glycerophospholipids	Diacylglycerophosphocholine	PC(30:0)	PC(16:0/14:0) + PC(14:0/16:0)	0.221589	0.223068	0.843642		0.496417	0.0170767	0.0716542		0.274828	0.237732	0.444
Glycerophospholipids	Diacylglycerophosphocholine	PC(36:0)	PC(18:0/18:0) + PC(20:0/16:0) + small contribution PC(16:0/20:0)	-0.0686754	0.799838	0.94934		0.229162	0.0298966	0.102618		0.297837	0.0280313	0.101714
Glycerophospholipids	Diacylglycerophosphoethanolamine	PE(34:1)	PE(16:0/18:1)	0.465768	0.377608	0.843642		0.505061	0.128005	0.290298		0.0392924	0.603401	0.76893
Glycerophospholipids	Diacylglycerophosphoethanolamine	PE(34:2)	PE(16:0/18:2)	0.229003	0.507827	0.89153		0.27922	0.102422	0.236502		0.0502163	0.466473	0.658245
Glycerophospholipids	Diacylglycerophosphocholine	PC(33:0)	PC(16:0/17:0)	0.532129	0.942137	0.996886		0.562493	0.894806	0.923905		0.0303637	0.878631	0.907204
Glycerophospholipids	Diacylglycerophosphoethanolamine	PE(36:3)	PE(18:1/18:2)	-0.0632779	0.960322	0.996886		0.18568	0.233671	0.456557		0.248958	0.270107	0.47644
Glycerophospholipids	Diacylglycerophosphoethanolamine	PE(36:4)	PE(16:0/20:4)	0.293481	0.439074	0.859651		0.898608	0.0266658	0.0967588		0.605128	0.194265	0.39793
Glycerophospholipids	Diacylglycerophosphoethanolamine	PE(36:4)	PE(18:2/18:2)	0.255063	0.392232	0.843642		0.361963	0.086419	0.207079		0.106899	0.629894	0.76893
Glycerophospholipids	Diacylglycerophosphoethanolamine	PE(32:1)	PE(16:0/16:1)	-0.226288	0.736163	0.9322		-0.278934	0.909009	0.931001		-0.052646	0.832166	0.880709
Glycerolipids	Diacylglycerols	DG(32:1)	DG(16:0_16:1_0:0)+ DG (14:0_18:1_0:0)	0.183921	0.111245	0.843642		0.427143	0.0096134	0.0452186		0.243223	0.351029	0.57913
Glycerolipids	Diacylglycerols	DG(34:0)	DG(16:0_18:0_0:0)	0.0619854	0.453117	0.871907		0.252073	0.0782451	0.191099		0.190088	0.317085	0.551641
Glycerolipids	Diacylglycerols	DG(34:1)	DG(16:0_18:1_0:0)	0.305578	0.187554	0.843642		0.172839	0.351084	0.610791		-0.132739	0.635398	0.76893
Glycerolipids	Diacylglycerols	DG(34:2)	DG(16:0_18:2_0:0)	0.303344	0.202717	0.843642		-0.0178088	0.577819	0.824528		-0.321153	0.0818522	0.235537
Glycerolipids	Diacylglycerols	DG(36:2)	DG(18:1_18:1_0:0)	0.592478	0.115705	0.843642		-0.099587	0.668043	0.85028		-0.692065	0.026046	0.0972894
Glycerolipids	Diacylglycerols	DG(36:3)	DG(18:1_18:2_0:0)	0.119077	0.268449	0.843642		-1.33563	0.145838	0.319336		-1.45471	0.00355473	0.0256223
Glycerolipids	Diacylglycerols	DG(36:4)	DG(18:2_18:2_0:0)	-0.103709	0.404609	0.843642		-1.63489	0.0176633	0.0716542		-1.53118	0.00137632	0.014566
Glycerolipids	Diacylglycerols	DG(36:1)	DG(18:0_18:1_0:0) + DG(16:0_20:1_0:0)	0.0102223	0.152071	0.843642		0.0924627	0.345457	0.609349		0.0822403	0.698064	0.791554
Glycerophospholipids	1-ether, 2-acylglycerophosphocholine	PC(O-16:0/16:0)		-0.367851	0.507738	0.89153		0.623591	0.00097408	0.00824721		0.991442	5.36671e-05	0.00193872
Glycerophospholipids	1-ether, 2-acylglycerophosphocholine	PC(O-34:1)	PC(O-16:0/18:1) + PC(18:1e/16:0)	-0.00476525	0.727655	0.9322		0.878114	0.00248437	0.0157758		0.882879	0.00738949	0.0426575
Glycerophospholipids	1-ether, 2-acylglycerophosphocholine	PC(O-16:0/18:2)		0.257733	0.777972	0.940976		1.15996	0.00074115	0.00744526		0.902228	0.00211715	0.0192056
Glycerophospholipids	1-ether, 2-acylglycerophosphocholine	PC(P-16:0/18:1)		-0.362018	0.968962	0.996886		0.18406	0.0639916	0.165856		0.546078	0.0786258	0.23222
Glycerophospholipids	1-ether, 2-acylglycerophosphocholine	PC(P-16:0/18:2)		-0.0400129	0.982763	0.996886		-0.0319149	0.737353	0.851308		0.00809796	0.706252	0.793752
Glycerophospholipids	1-ether, 2-acylglycerophosphocholine	PC(O-18:0/18:2)		0.0892805	0.813997	0.9572		0.569318	0.0106661	0.0483784		0.480037	0.0253336	0.0972894
Glycerophospholipids	1-ether, 2-acylglycerophosphocholine	PC(P-16:0/20:4)		-0.437791	0.323609	0.843642		-0.0842963	0.427855	0.687817		0.353495	0.0911647	0.236284
Glycerophospholipids	1-ether, 2-acylglycerophosphocholine	PC(O-16:0/22:4)		0.241617	0.754532	0.935963		-0.108755	0.271138	0.506391		-0.350372	0.611442	0.76893
Glycerophospholipids	1-ether, 2-acylglycerophosphoethanolamine	PE(O-16:0/18:1)		-0.049663	0.622185	0.920143		0.185487	0.770167	0.871997		0.23515	0.465914	0.658245
Glycerophospholipids	1-ether, 2-acylglycerophosphoethanolamine	PE(P-16:0/18:2)		-0.317536	0.503524	0.89153		0.184058	0.466054	0.725117		0.501594	0.217862	0.425937
Glycerophospholipids	1-ether, 2-acylglycerophosphoethanolamine	PE(P-18:0/18:1)		0.109779	0.891802	0.993499		0.0409947	0.380464	0.644253		-0.0687843	0.63843	0.76893
Glycerophospholipids	1-ether, 2-acylglycerophosphoethanolamine	PE(P-18:0/20:4)		-0.164949	0.651066	0.920143		0.59065	0.188496	0.386112		0.755598	0.066326	0.205449
Glycerolipids	Monoacylglycerols	MG(18:0/0:0/0:0)		0.0365884	1	1		-0.181971	0.0510007	0.143935		-0.218559	0.10754	0.26571
Sphingolipids	Sphingomyelin	SM(d18:0/16:0)		-0.346337	0.202717	0.843642		0.120748	0.540989	0.798903		0.467086	0.0875848	0.236284
Sphingolipids	Sphingomyelin	SM(d18:0/18:0)		-0.490653	0.334622	0.843642		0.070644	0.863163	0.91552		0.561297	0.129392	0.30431
Sphingolipids	Sphingomyelin	SM(d18:0/22:0)		-0.172445	0.701873	0.920143		0.00259089	0.719776	0.85028		0.175036	0.453188	0.658245
Sphingolipids	Sphingomyelin	SM(33:1)	SM(d17:1/16:0) + SM(d18:1/15:0)	-0.0211275	0.483742	0.89153		0.950022	0.000724682	0.00744526		0.971149	0.000102497	0.00260343
Sphingolipids	Sphingomyelin	SM(d18:1/16:0)		-0.233132	0.87934	0.988285		0.989962	0.00031331	0.00568435		1.22309	0.000235579	0.00427407
Sphingolipids	Sphingomyelin	SM(d18:2/16:0)		0.0483492	0.244294	0.843642		0.722475	0.000879737	0.00798048		0.674126	0.0473636	0.161881
Sphingolipids	Sphingomyelin	SM(d18:1/17:0)		-0.136691	0.537682	0.902589		0.8969	0.0180546	0.0716542		1.03359	0.00556578	0.0353427
Sphingolipids	Sphingomyelin	SM(d18:1/18:0)		-0.796264	0.0929579	0.843642		0.882866	0.0486521	0.140428		1.67913	0.000360062	0.00571598
Sphingolipids	Sphingomyelin	SM(36:2)	SM(d18:1/18:1) + SM(d18:2/18:0)	0.144103	0.512455	0.89153		1.26279	0.0122297	0.0535577		1.11869	0.00366231	0.0256223
Sphingolipids	Sphingomyelin	SM(d18:1/22:0)		-0.486342	0.095294	0.843642		0.832871	0.037305	0.115554		1.31921	0.00183189	0.0178962
Sphingolipids	Sphingomyelin	SM(d18:1/23:0)		-0.22352	0.249002	0.843642		1.16459	0.00736158	0.038955		1.38811	0.00109833	0.0139488
Sphingolipids	Sphingomyelin	SM(d18:1/24:1) + SM(d18:2/24:0)		-0.440542	0.677399	0.920143		1.33709	2.90902e-05	0.00123148		1.77764	2.13561e-05	0.00170066
Sphingolipids	Sphingomyelin	SM(42:3)	SM(d18:2/24:1) + SM(d18:1/24:2)	-0.0228119	0.964019	0.996886		0.967147	0.00188003	0.0140449		0.989958	0.00383325	0.0256223
Sphingolipids	Sphingomyelin	SM(42:1)		-0.353846	0.334891	0.843642		0.834137	0.00639364	0.035304		1.18798	0.0010299	0.0139488
Glycerolipids	Triacylglycerols	TG(51:0)	TG(17:0_17:0_17:0) + TG(16:0_17:0_18:0)	-0.283737	0.766458	0.935963		-0.207147	0.673364	0.85028		0.07659	0.541689	0.736254
Glycerolipids	Triacylglycerols	TG(42:0)	TG(14:0_12:0_16:0)	-0.285211	0.762791	0.935963		-0.41202	0.444886	0.706256		-0.12681	0.661841	0.771136
Glycerolipids	Triacylglycerols	TG(46:1)	TG(12:0_18:1_16:0)	-0.156707	0.480047	0.89153		0.181455	0.136952	0.30514		0.338162	0.024275	0.0972894
Glycerolipids	Triacylglycerols	TG(46:2)	TG(14:0_18:2_14:0) + TG(16:1_18:1_12:0)	-0.3157	0.3506	0.843642		-0.195445	0.693677	0.85028		0.120254	0.163196	0.363611
Glycerolipids	Triacylglycerols	TG(46:3)	TG(18:2_16:1_12:0 )+ TG(18:1_16:2_12:0) + TG(10:0_18:2_18:1)	-0.036354	0.652332	0.920143		-0.0375008	0.693886	0.85028		-0.00114671	0.398038	0.615908
Glycerolipids	Triacylglycerols	TG(40:0)	TG(12:0_16:0_12:0) +TG(10:0_16:0_14:0)	-0.122704	0.264661	0.843642		-0.220332	0.208642	0.417134		-0.0976287	0.99457	0.99457
Glycerolipids	Triacylglycerols	TG(47:0)	TG(16:0_16:0_15:0)	-0.617101	0.217111	0.843642		-0.222324	0.55803	0.805339		0.394777	0.351126	0.57913
Glycerolipids	Triacylglycerols	TG(47:1)	TG(18:1_14:0_15:0) + TG(16:1_17:0_14:0)	-0.286952	0.352895	0.843642		0.00469973	0.872267	0.91552		0.291652	0.382177	0.599216
Glycerolipids	Triacylglycerols	TG(48:0)	TG(16:0/16:0/16:0)	0.395973	0.439979	0.859651		0.336766	0.55803	0.805339		-0.0592075	0.875611	0.907204
Glycerolipids	Triacylglycerols	TG(48:1)	TG(14:0_18:1_16:0) + TG(16:0_16:1_16:0)	-0.0689936	0.938621	0.996886		0.131862	0.0634747	0.165856		0.200855	0.0834581	0.235537
Glycerolipids	Triacylglycerols	TG(55:2)	TG(18:1_18:1_19:0) + TG(18:0_18:1_19:1)	0.0760791	0.550231	0.905852		0.12158	0.792181	0.882517		0.0455012	0.379518	0.599216
Glycerolipids	Triacylglycerols	TG(48:2)	TG(14:0_18:1_16:1) +TG(16:0_18:2_14:0)	-0.265592	0.741356	0.9322		-0.112108	0.775871	0.871997		0.153484	0.593945	0.76893
Glycerolipids	Triacylglycerols	TG(49:0)	TG(16:0_17:0_16:0) + TG(18:0_17:0_14:0)	-0.267087	0.257196	0.843642		-0.211263	0.719227	0.85028		0.0558234	0.379966	0.599216
Glycerolipids	Triacylglycerols	TG(49:1)	TG(15:0_18:1_16:0)	-0.575324	0.340775	0.843642		-0.0611826	0.480058	0.728558		0.514141	0.0901387	0.236284
Glycerolipids	Triacylglycerols	TG(49:2)	TG(15:0_18:2_16:0) + TG(18:1_16:1_15:0) + TG(18:1_14:0_17:1) + TG(16:0_18:2_15:0)	-0.289129	0.248016	0.843642		-0.20004	0.699816	0.85028		0.0890888	0.490655	0.684761
Glycerolipids	Triacylglycerols	TG(50:0)	TG(16:0_16:0_18:0)	-0.174637	0.667911	0.920143		-0.0340902	0.888256	0.923905		0.140547	0.811721	0.873162
Glycerolipids	Triacylglycerols	TG(50:1)	TG(16:0_18:1_16:0)	0.244355	0.377651	0.843642		-0.110235	0.83663	0.91552		-0.35459	0.230099	0.436157
Glycerolipids	Triacylglycerols	TG(50:2)	TG(16:0_18:1_16:1) + TG(18:1_18:1_14:0) + TG(16:0_18:2_16:0)	0.0524477	0.334126	0.843642		-0.67519	0.498398	0.744666		-0.727638	0.0859148	0.236284
Glycerolipids	Triacylglycerols	TG(50:3)	TG(16:1_18:1_16:1) + TG(16:0_18:2_16:1)	-0.0697648	0.629935	0.920143		-0.406809	0.641694	0.85028		-0.337044	0.25382	0.460501
Glycerolipids	Triacylglycerols	TG(50:4)	TG(16:1_18:2_16:1) + TG(16:1_18:3_16:0)+ TG(18:1_18:3_14:0) + TG(14:0_18.4_18:0)	-0.537157	0.984683	0.996886		-1.16798	0.0577067	0.159321		-0.63082	0.103116	0.261916
Glycerolipids	Triacylglycerols	TG(51:1)	TG(16:0_17:0_18:1)	-0.236428	0.623696	0.920143		0.192366	0.345457	0.609349		0.428795	0.217999	0.425937
Glycerolipids	Triacylglycerols	TG(51:2)	TG(16:0_17:1_18:1)	-0.167101	0.903687	0.996886		-0.305316	0.949075	0.956607		-0.138215	0.600241	0.76893
Glycerolipids	Triacylglycerols	TG(51:3)	TG(16:0_17:1_18:2) + TG(18:2_18:1_15:0)	-0.400148	0.68895	0.920143		-0.360443	0.307957	0.566819		0.0397049	0.547937	0.736254
Glycerolipids	Triacylglycerols	TG(51:4)	TG(18:2_18:2_15:0) + TG(17:1_18:2_16:1) + TG(17:1_18:3_16:0)	-0.826865	0.108913	0.843642		-1.09029	0.000419676	0.0059221		-0.263426	0.180846	0.386861
Glycerolipids	Triacylglycerols	TG(52:0)	TG(16:0_18:0_18:0)	0.444059	0.710031	0.920143		0.331871	0.86811	0.91552		-0.112188	0.654933	0.770152
Glycerolipids	Triacylglycerols	TG(52:1)	TG(16:0_18:1_18:0)	0.258361	0.790077	0.946602		0.221922	0.969431	0.969431		-0.0364388	0.815242	0.873162
Glycerolipids	Triacylglycerols	TG(52:2)	TG(16:0_18:1_18:1)	0.376776	0.283971	0.843642		-0.48843	0.813896	0.898824		-0.865205	0.177069	0.386861
Glycerolipids	Triacylglycerols	TG(52:3)	TG(16:0_18:1_18:2)	0.62331	0.268449	0.843642		-0.886934	0.60301	0.841564		-1.51024	0.0727356	0.219939
Glycerolipids	Triacylglycerols	TG(52:4)	TG(16:0_18:2_18:2)	0.202509	0.370555	0.843642		-1.26661	0.0619294	0.165856		-1.46912	0.00256972	0.0203971
Glycerolipids	Triacylglycerols	TG(52:5)	TG(16:0_18:2_18:3)	-0.354692	0.665987	0.920143		-1.30929	0.00886999	0.0450596		-0.954595	0.0230566	0.0972894
Glycerolipids	Triacylglycerols	TG(53:0)	TG(17:0_18:0_18:0) + TG(20:0_17:0_16:0)	-0.212957	0.853794	0.976863		-0.105038	0.659484	0.85028		0.107919	0.902696	0.924536
Glycerolipids	Triacylglycerols	TG(53:1)	TG(18:0_18:1_17:0)	-0.231104	0.865288	0.981175		-0.020693	0.468186	0.725117		0.210411	0.692221	0.791554
Glycerolipids	Triacylglycerols	TG(53:2)	TG(18:1_18:1_17:0)	-0.0901504	0.821812	0.957524		0.138525	0.481881	0.728558		0.228676	0.690681	0.791554
Glycerolipids	Triacylglycerols	TG(53:3)	TG(18:2_18:1_17:0)+ TG(18:1_18:1_17:1)	-0.200973	0.989036	0.996886		-0.798406	0.24254	0.459739		-0.597434	0.210259	0.423855
Glycerolipids	Triacylglycerols	TG(54:0)	TG(18:0/18:0/18:0)	-0.0905462	0.540132	0.902589		-0.447496	0.238588	0.4591		-0.35695	0.15372	0.348615
Glycerolipids	Triacylglycerols	TG(54:1)	TG(18:0_18:1_18:0)	0.00851099	0.92463	0.996886		-0.19795	0.760559	0.870189		-0.206461	0.616113	0.76893
Glycerolipids	Triacylglycerols	TG(54:2)	TG(18:0_18:1_18:1)	0.597132	0.217111	0.843642		-0.291675	0.681376	0.85028		-0.888807	0.112791	0.270273
Glycerolipids	Triacylglycerols	TG(54:3)	TG(20:2_20:1_14:0) + TG(20:2_18:1_16:0) + TG(20:1_18:2_16:0) + TG(18:2_18:1_18:0)	0.673361	0.196548	0.843642		-0.641078	0.370257	0.635442		-1.31444	0.0248533	0.0972894
Glycerolipids	Triacylglycerols	TG(54:4)	TG(18:2_18:1_18:1) + TG(18:2_18:2_18:0)	0.741268	0.304214	0.843642		-0.666271	0.16162	0.347894		-1.40754	0.00832943	0.0440766
Glycerolipids	Triacylglycerols	TG(54:5)	TG(18:2_18:2_18:1)	0.712498	0.411857	0.843642		-0.96379	0.036669	0.115554		-1.67629	0.00122585	0.0141529
Glycerolipids	Triacylglycerols	TG(54:6)	TG(18:2_18:3_18:1)	0.0155311	0.693718	0.920143		-1.82899	0.00356541	0.0205821		-1.84452	0.000155695	0.00329554
Glycerolipids	Triacylglycerols	TG(54:7)	TG(18:2_18:3_18:2)	-0.583802	0.913088	0.996886		-1.78347	0.00951198	0.0452186		-1.19967	0.00600976	0.0363447
Glycerolipids	Triacylglycerols	TG(56:1)	TG(22:0_18:1_16:0) + TG(24:0_16:1_16:0)	0.378645	0.184315	0.843642		-0.0527888	0.425373	0.687817		-0.431434	0.455652	0.658245
Glycerolipids	Triacylglycerols	TG(56:2)	TG(18:1_20:1_18:0)	0.377417	0.198165	0.843642		-0.0858574	0.729768	0.85028		-0.463275	0.325897	0.559309
Glycerolipids	Triacylglycerols	TG(56:3)	TG(18:1_20:1_18:1)	0.0563837	0.387782	0.843642		-0.447475	0.702778	0.85028		-0.503859	0.193069	0.39793
Glycerolipids	Triacylglycerols	TG(58:1)	TG(24:0_18:1_16:0)	0.0162561	0.658332	0.920143		-0.219652	0.84805	0.91552		-0.235908	0.550741	0.736254
Glycerolipids	Triacylglycerols	TG(58:2)	TG(18:1_22:0_18:1)	0.185722	0.55635	0.905852		-0.425399	0.716824	0.85028		-0.611121	0.331271	0.560953
Glycerolipids	Triacylglycerols	TG(58:3)	TG(22:1_18:1_18:1) + TG(22:1_18:2_18:0)	-0.12531	0.59529	0.920143		-0.466826	0.327564	0.594295		-0.341516	0.641784	0.76893
Glycerolipids	Triacylglycerols	TG(58:4)	TG(22:0_18:2_18:2)	-0.359526	0.960053	0.996886		-0.823423	0.0708976	0.18008		-0.463897	0.108795	0.26571
Glycerolipids	Triacylglycerols	TG(60:1)	TG(24:0_18:0_18:1)	-0.102724	0.411375	0.843642		-0.00732066	0.6199	0.846531		0.0954035	0.762825	0.842424
Glycerolipids	Triacylglycerols	TG(60:2)	TG(24:0_18:1_18:1)	0.511361	0.281795	0.843642		0.138791	0.390815	0.646683		-0.37257	0.64973	0.770152
Glycerolipids		Total Monoacylglycerols		0.0365884	1			-0.181971	0.0510007			-0.218559	0.10754
Glycerolipids		Diacylglycerols		-0.0906522	0.401901			-0.778078	0.0993894			-0.687425	0.00976705
Glycerolipids		Saturated Diacylglycerols		0.0619854	0.453117			0.252073	0.0782451			0.190088	0.317085
Glycerolipids		Unsaturated Diacylglycerols		-0.0569782	0.382427			-0.949913	0.0666608			-0.892935	0.00626273
Glycerolipids		Monounsaturated (1sat) Diacylglycerols		0.0592799	0.296005			0.169852	0.282453			0.110572	0.965619
Glycerolipids		Polyunsaturated (>2sat) Diacylglycerols		-0.0458587	0.325392			-1.6314	0.0190319			-1.58554	0.000754647
Glycerolipids		Triacylglycerols		0.123321	0.837879			-0.319331	0.252554			-0.442651	0.233642
Glycerolipids		Saturated Triacylglycerols		-0.117466	0.620587			-0.229731	0.332553			-0.112265	0.69136
Glycerolipids		Unsaturated Triacylglycerols		0.0242337	0.485536			-0.608116	0.311165			-0.63235	0.0794904
Glycerolipids		Monounsaturated (1sat) Triacylglycerols		-0.141987	0.568799			-0.268198	0.928751			-0.12621	0.550741
Glycerolipids		Polyunsaturated (>3sat) Triacylglycerols		0.149165	0.471878			-1.28336	0.0666608			-1.43253	0.00708413
Sterols		Cholesteryl Esters		0.427542	0.123011			-0.170788	0.376134			-0.59833	0.0195737
Sterols		Monounsaturated Cholesteryl Esters		0.164998	0.298539			0.793078	0.000281088			0.62808	0.0101878
Sterols		Polyunsaturated Cholesteryl Esters		0.418435	0.123011			-0.190628	0.352973			-0.609062	0.0171103
Glycerophospholipids		Phosphatidylcholines		-0.0488936	0.783308			0.254857	0.0278836			0.303751	0.0223416
Glycerophospholipids		1-ether, 2-acylglycerophosphocholines		0.168239	0.651876			0.625005	0.011959			0.456766	0.0383346
Glycerophospholipids		1-ether, 2-acylglycerophosphocholines O_plasmanyles		-0.168109	0.69136			0.668661	0.00685259			0.83677	0.0121022
Glycerophospholipids		1-ether, 2-acylglycerophosphocholines P_plasmenyles		-0.590128	0.508886			0.047269	0.112945			0.637397	0.0413417
Glycerophospholipids		1-ether, 2-acylglycerophosphoethanolamine O_plasmanyles		-0.049663	0.622185			0.185487	0.770167			0.23515	0.465914
Glycerophospholipids		1-ether, 2-acylglycerophosphoethanolamine P_plasmenyles		-0.407968	0.719771			0.263697	0.261115			0.671665	0.157947
Glycerophospholipids		Diacylglycerophosphocholine		-0.0561699	0.824152			0.37323	0.0199835			0.4294	0.0231531
Glycerophospholipids		Phosphatidylethanolamines		-0.0326133	0.568799			0.25594	0.150962			0.288553	0.444553
Glycerophospholipids		1-ether, 2-acylglycerophosphoethanolamine		-0.052162	0.882264			0.356366	0.156178			0.408528	0.11637
Glycerophospholipids		Diacylglycerophosphoethanolamine		0.1495	0.516323			0.345384	0.222158			0.195884	0.648394
Glycerophospholipids		PE-AA (20:4)		0.206648	0.564936			0.842143	0.0185065			0.635495	0.0895494
Glycerophospholipids		PC-AA (20:4)		-0.0314181	0.703489			0.249538	0.0157677			0.280956	0.0771843
Sphingolipids		Ceramides		-0.492881	0.222069			-0.286188	0.705624			0.206694	0.306236
Sphingolipids		Sphingomyelins		-0.374	0.202717			0.685971	0.0859491			1.05997	0.00680017
Sphingolipids		Monohexosylceramides		-0.496833	0.0402339			-0.27857	0.206189			0.218263	0.339212
