# Supplementary material for: Metabolic Signature in Combination with Fecal Immunochemical Test as a Non-Invasive Tool for Advanced Colorectal Neoplasia Diagnosis
Source: Cancers (Basel). 2025 Jul 15;17(14):2339. doi: 10.3390/cancers17142339 (PMC12293502; doi:10.3390/cancers17142339)
Supplement: Supplementary file 1 [file cancers-17-02339-s001.zip › Excel File S3. MX_ClassificationList.xlsx]

## Sheet: PLSDA
Sample ID	Group	YVarPS(CTRL)	YPredPS(CTRL)	YVarPS(CRC)	YPredPS(CRC)	YVarPS(AA)	YPredPS(AA)
owl-2323-185	AA	0	-0.00748894	0	0.863436	1	0.144053
owl-2323-180	AA	0	0.238554	0	0.612513	1	0.148934
owl-2323-156	AA	0	-0.0600217	0	0.893579	1	0.166443
owl-2323-138	AA	0	0.174416	0	0.656022	1	0.169562
owl-2323-208	AA	0	0.150012	0	0.662301	1	0.187687
owl-2323-173	AA	0	0.134979	0	0.650661	1	0.21436
owl-2323-143	AA	0	0.209295	0	0.560837	1	0.229868
owl-2323-097	AA	0	0.165623	0	0.604438	1	0.22994
owl-2323-186	AA	0	0.302049	0	0.465809	1	0.232142
owl-2323-147	AA	0	0.277434	0	0.487205	1	0.235361
owl-2323-142	AA	0	0.268903	0	0.493679	1	0.237418
owl-2323-083	AA	0	0.119847	0	0.641729	1	0.238424
owl-2323-102	AA	0	0.359002	0	0.391179	1	0.249819
owl-2323-015	AA	0	0.281172	0	0.461121	1	0.257707
owl-2323-076	AA	0	0.279709	0	0.459902	1	0.260389
owl-2323-029	AA	0	0.386925	0	0.347684	1	0.265391
owl-2323-204	AA	0	0.350559	0	0.383952	1	0.265489
owl-2323-166	AA	0	0.20757	0	0.52047	1	0.27196
owl-2323-191	AA	0	0.476337	0	0.242681	1	0.280982
owl-2323-040	AA	0	0.448133	0	0.269907	1	0.28196
owl-2323-205	AA	0	0.382525	0	0.335149	1	0.282325
owl-2323-057	AA	0	0.469037	0	0.248243	1	0.28272
owl-2323-164	AA	0	0.464023	0	0.251453	1	0.284523
owl-2323-125	AA	0	0.595386	0	0.116719	1	0.287895
owl-2323-179	AA	0	0.290883	0	0.416221	1	0.292896
owl-2323-117	AA	0	0.433852	0	0.271878	1	0.29427
owl-2323-052	AA	0	0.440648	0	0.264783	1	0.29457
owl-2323-196	AA	0	0.488537	0	0.214985	1	0.296478
owl-2323-030	AA	0	0.497058	0	0.205582	1	0.297359
owl-2323-170	AA	0	0.534501	0	0.167765	1	0.297734
owl-2323-135	AA	0	0.481181	0	0.217196	1	0.301623
owl-2323-094	AA	0	0.441221	0	0.256959	1	0.30182
owl-2323-129	AA	0	0.486789	0	0.209223	1	0.303987
owl-2323-092	AA	0	0.160633	0	0.532754	1	0.306613
owl-2323-198	AA	0	0.530141	0	0.159548	1	0.310311
owl-2323-174	AA	0	0.637677	0	0.0486539	1	0.313669
owl-2323-171	AA	0	0.453071	0	0.228904	1	0.318026
owl-2323-096	AA	0	0.545228	0	0.13487	1	0.319902
owl-2323-212	AA	0	0.376711	0	0.301621	1	0.321669
owl-2323-161	AA	0	0.515516	0	0.156691	1	0.327793
owl-2323-158	AA	0	0.560135	0	0.110725	1	0.329141
owl-2323-113	AA	0	0.475349	0	0.193895	1	0.330756
owl-2323-192	AA	0	0.63007	0	0.0381636	1	0.331766
owl-2323-199	AA	0	0.362849	0	0.304373	1	0.332779
owl-2323-167	AA	0	0.617223	0	0.0475649	1	0.335212
owl-2323-017	AA	0	0.707276	0	-0.043134	1	0.335858
owl-2323-169	AA	0	0.636162	0	0.0266713	1	0.337167
owl-2323-099	AA	0	0.516278	0	0.145719	1	0.338003
owl-2323-213	AA	0	0.610443	0	0.0480364	1	0.34152
owl-2323-203	AA	0	0.51884	0	0.13882	1	0.34234
owl-2323-120	AA	0	0.392138	0	0.261483	1	0.346379
owl-2323-207	AA	0	0.522177	0	0.116726	1	0.361096
owl-2323-069	AA	0	0.55813	0	0.0782607	1	0.363609
owl-2323-043	AA	0	0.575694	0	0.0513966	1	0.372909
owl-2323-181	AA	0	0.563947	0	0.0411895	1	0.394863
owl-2323-093	AA	0	0.655499	0	-0.0821164	1	0.426617
owl-2323-035	CRC	0	0.682928	1	0.0192515	0	0.29782
owl-2323-050	CRC	0	0.545249	1	0.073626	0	0.381125
owl-2323-011	CRC	0	0.513127	1	0.155622	0	0.331251
owl-2323-168	CRC	0	0.523201	1	0.157531	0	0.319268
owl-2323-172	CRC	0	0.525415	1	0.166234	0	0.308351
owl-2323-132	CRC	0	0.503672	1	0.174448	0	0.32188
owl-2323-006	CRC	0	0.544241	1	0.177761	0	0.277998
owl-2323-041	CRC	0	0.523115	1	0.188798	0	0.288087
owl-2323-159	CRC	0	0.509238	1	0.198644	0	0.292118
owl-2323-210	CRC	0	0.472697	1	0.251084	0	0.276219
owl-2323-121	CRC	0	0.464115	1	0.254711	0	0.281173
owl-2323-051	CRC	0	0.289007	1	0.36489	0	0.346103
owl-2323-188	CRC	0	0.37141	1	0.373235	0	0.255355
owl-2323-022	CRC	0	0.339272	1	0.374963	0	0.285766
owl-2323-157	CRC	0	0.340932	1	0.377265	0	0.281804
owl-2323-054	CRC	0	0.434019	1	0.379896	0	0.186085
owl-2323-023	CRC	0	0.30754	1	0.393446	0	0.299014
owl-2323-081	CRC	0	0.278336	1	0.486299	0	0.235365
owl-2323-018	CRC	0	0.248995	1	0.502604	0	0.248401
owl-2323-082	CRC	0	0.250912	1	0.506914	0	0.242174
owl-2323-112	CRC	0	0.272537	1	0.507881	0	0.219581
owl-2323-014	CRC	0	0.284829	1	0.513059	0	0.202112
owl-2323-118	CRC	0	0.273935	1	0.538763	0	0.187301
owl-2323-101	CRC	0	0.205033	1	0.55152	0	0.243446
owl-2323-064	CRC	0	0.195804	1	0.586759	0	0.217437
owl-2323-032	CRC	0	0.151491	1	0.596756	0	0.251753
owl-2323-025	CRC	0	0.126615	1	0.606413	0	0.266973
owl-2323-008	CRC	0	0.180244	1	0.60689	0	0.212866
owl-2323-020	CRC	0	0.133247	1	0.6153	0	0.251453
owl-2323-021	CRC	0	0.162315	1	0.631426	0	0.20626
owl-2323-079	CRC	0	0.213495	1	0.6328	0	0.153705
owl-2323-028	CRC	0	0.165171	1	0.643148	0	0.191681
owl-2323-026	CRC	0	0.142364	1	0.656645	0	0.200991
owl-2323-197	CRC	0	0.136704	1	0.662632	0	0.200664
owl-2323-072	CRC	0	0.14168	1	0.663771	0	0.194548
owl-2323-060	CRC	0	0.0719038	1	0.695577	0	0.232519
owl-2323-063	CRC	0	0.115347	1	0.70061	0	0.184042
owl-2323-027	CRC	0	0.0725388	1	0.703412	0	0.22405
owl-2323-010	CRC	0	0.0838466	1	0.722894	0	0.19326
owl-2323-007	CRC	0	0.0856	1	0.725377	0	0.189023
owl-2323-062	CRC	0	0.0622672	1	0.73537	0	0.202363
owl-2323-119	CRC	0	0.0891073	1	0.735848	0	0.175045
owl-2323-003	CRC	0	0.0512542	1	0.749632	0	0.199113
owl-2323-085	CRC	0	0.084364	1	0.754171	0	0.161465
owl-2323-184	CRC	0	0.00177398	1	0.754785	0	0.243441
owl-2323-100	CRC	0	0.0344978	1	0.772371	0	0.193131
owl-2323-053	CRC	0	0.058196	1	0.787384	0	0.15442
owl-2323-183	CRC	0	0.0257438	1	0.78841	0	0.185847
owl-2323-059	CRC	0	-0.0515264	1	0.80478	0	0.246746
owl-2323-047	CRC	0	0.0452213	1	0.807279	0	0.1475
owl-2323-049	CRC	0	-0.000175168	1	0.813283	0	0.186892
owl-2323-045	CRC	0	0.01048	1	0.815998	0	0.173522
owl-2323-078	CRC	0	-0.010305	1	0.819786	0	0.190519
owl-2323-104	CRC	0	-0.0427493	1	0.840703	0	0.202047
owl-2323-036	CRC	0	-0.0395213	1	0.843106	0	0.196415
owl-2323-077	CRC	0	-0.0241385	1	0.865946	0	0.158192
owl-2323-004	CRC	0	-0.0604004	1	0.871016	0	0.189385
owl-2323-038	CRC	0	-0.0223289	1	0.873747	0	0.148582
owl-2323-114	CRC	0	-0.00385917	1	0.874675	0	0.129185
owl-2323-031	CRC	0	-0.102408	1	0.876022	0	0.226386
owl-2323-058	CRC	0	-0.0527984	1	0.879668	0	0.17313
owl-2323-152	CRC	0	-0.0215384	1	0.881795	0	0.139743
owl-2323-190	CRC	0	-0.109951	1	0.900745	0	0.209207
owl-2323-091	CRC	0	-0.053367	1	0.907218	0	0.146149
owl-2323-182	CRC	0	-0.128826	1	0.950679	0	0.178146
owl-2323-070	CRC	0	-0.102049	1	0.952657	0	0.149392
owl-2323-141	CRC	0	-0.161818	1	0.994988	0	0.16683
owl-2323-009	CRC	0	-0.18466	1	1.04082	0	0.143844
owl-2323-195	CRC	0	-0.257289	1	1.0571	0	0.200192
owl-2323-012	CTRL	1	0.025654	0	0.787825	0	0.186521
owl-2323-055	CTRL	1	0.0549066	0	0.761919	0	0.183174
owl-2323-160	CTRL	1	0.118142	0	0.754405	0	0.127453
owl-2323-046	CTRL	1	0.154812	0	0.669539	0	0.175649
owl-2323-037	CTRL	1	0.23237	0	0.52737	0	0.240261
owl-2323-024	CTRL	1	0.244283	0	0.602651	0	0.153065
owl-2323-002	CTRL	1	0.298336	0	0.398518	0	0.303146
owl-2323-175	CTRL	1	0.338349	0	0.411025	0	0.250626
owl-2323-153	CTRL	1	0.361124	0	0.335258	0	0.303618
owl-2323-123	CTRL	1	0.37744	0	0.26841	0	0.35415
owl-2323-177	CTRL	1	0.406272	0	0.291899	0	0.301829
owl-2323-048	CTRL	1	0.426464	0	0.297062	0	0.276474
owl-2323-202	CTRL	1	0.432692	0	0.306795	0	0.260513
owl-2323-162	CTRL	1	0.438685	0	0.258684	0	0.30263
owl-2323-042	CTRL	1	0.446562	0	0.223882	0	0.329556
owl-2323-163	CTRL	1	0.449882	0	0.262482	0	0.287637
owl-2323-128	CTRL	1	0.454006	0	0.186794	0	0.359201
owl-2323-110	CTRL	1	0.456133	0	0.173956	0	0.369912
owl-2323-137	CTRL	1	0.45783	0	0.211709	0	0.33046
owl-2323-187	CTRL	1	0.46688	0	0.151146	0	0.381974
owl-2323-144	CTRL	1	0.47757	0	0.200007	0	0.322423
owl-2323-131	CTRL	1	0.491291	0	0.190765	0	0.317944
owl-2323-107	CTRL	1	0.492389	0	0.208116	0	0.299495
owl-2323-140	CTRL	1	0.496205	0	0.176088	0	0.327707
owl-2323-106	CTRL	1	0.497948	0	0.201832	0	0.30022
owl-2323-116	CTRL	1	0.500712	0	0.144272	0	0.355016
owl-2323-086	CTRL	1	0.505655	0	0.153793	0	0.340552
owl-2323-134	CTRL	1	0.510656	0	0.165407	0	0.323937
owl-2323-145	CTRL	1	0.512178	0	0.185519	0	0.302303
owl-2323-066	CTRL	1	0.518356	0	0.141931	0	0.339713
owl-2323-150	CTRL	1	0.518809	0	0.176835	0	0.304357
owl-2323-111	CTRL	1	0.530328	0	0.194058	0	0.275614
owl-2323-165	CTRL	1	0.533923	0	0.14725	0	0.318827
owl-2323-209	CTRL	1	0.535174	0	0.153446	0	0.311379
owl-2323-201	CTRL	1	0.536551	0	0.142389	0	0.32106
owl-2323-089	CTRL	1	0.536938	0	0.134786	0	0.328276
owl-2323-090	CTRL	1	0.536946	0	0.160737	0	0.302317
owl-2323-206	CTRL	1	0.540492	0	0.156148	0	0.303359
owl-2323-087	CTRL	1	0.544172	0	0.172089	0	0.283739
owl-2323-139	CTRL	1	0.544787	0	0.202501	0	0.252712
owl-2323-176	CTRL	1	0.550596	0	0.147028	0	0.302376
owl-2323-044	CTRL	1	0.552773	0	0.161014	0	0.286213
owl-2323-133	CTRL	1	0.555899	0	0.0932883	0	0.350813
owl-2323-124	CTRL	1	0.558613	0	0.0955263	0	0.345861
owl-2323-178	CTRL	1	0.559246	0	0.120011	0	0.320742
owl-2323-115	CTRL	1	0.563361	0	0.0421878	0	0.394451
owl-2323-108	CTRL	1	0.565751	0	0.116135	0	0.318114
owl-2323-130	CTRL	1	0.566203	0	0.110108	0	0.323688
owl-2323-084	CTRL	1	0.575278	0	0.125821	0	0.298901
owl-2323-189	CTRL	1	0.575583	0	0.114691	0	0.309726
owl-2323-154	CTRL	1	0.576285	0	0.124463	0	0.299252
owl-2323-122	CTRL	1	0.578808	0	0.129949	0	0.291242
owl-2323-098	CTRL	1	0.587391	0	0.0654455	0	0.347164
owl-2323-005	CTRL	1	0.592061	0	0.107552	0	0.300387
owl-2323-200	CTRL	1	0.592647	0	0.0621426	0	0.345211
owl-2323-080	CTRL	1	0.592709	0	0.0643701	0	0.342921
owl-2323-146	CTRL	1	0.595325	0	0.105188	0	0.299486
owl-2323-039	CTRL	1	0.598005	0	0.0423431	0	0.359652
owl-2323-211	CTRL	1	0.599546	0	0.0889862	0	0.311468
owl-2323-075	CTRL	1	0.601538	0	0.0847633	0	0.313699
owl-2323-073	CTRL	1	0.601586	0	0.0742108	0	0.324204
owl-2323-061	CTRL	1	0.61577	0	0.0825865	0	0.301644
owl-2323-194	CTRL	1	0.617236	0	0.0768772	0	0.305887
owl-2323-193	CTRL	1	0.619034	0	0.0233177	0	0.357649
owl-2323-033	CTRL	1	0.627162	0	0.017191	0	0.355647
owl-2323-013	CTRL	1	0.641313	0	0.0536018	0	0.305086
owl-2323-095	CTRL	1	0.645607	0	0.0275603	0	0.326832
owl-2323-149	CTRL	1	0.655889	0	-0.00316891	0	0.34728
owl-2323-103	CTRL	1	0.658197	0	0.0234815	0	0.318321
owl-2323-126	CTRL	1	0.662283	0	0.0081585	0	0.329559
owl-2323-136	CTRL	1	0.675098	0	-0.0747947	0	0.399697
owl-2323-088	CTRL	1	0.676771	0	-0.0483319	0	0.371561
owl-2323-155	CTRL	1	0.67821	0	0.0026403	0	0.31915
owl-2323-074	CTRL	1	0.687055	0	-0.0706213	0	0.383566

## Sheet: OPLS-DA_CTRL vs CRC
Sample ID	Group	YVarPS(CTRL)	YPredPS(CTRL)	YVarPS(CRC)	YPredPS(CRC)
owl-2323-035	CRC	0	0.927868	1	0.072132
owl-2323-050	CRC	0	0.863656	1	0.136344
owl-2323-006	CRC	0	0.778226	1	0.221774
owl-2323-132	CRC	0	0.7638	1	0.2362
owl-2323-172	CRC	0	0.758846	1	0.241154
owl-2323-011	CRC	0	0.75677	1	0.24323
owl-2323-041	CRC	0	0.736325	1	0.263675
owl-2323-168	CRC	0	0.735175	1	0.264825
owl-2323-159	CRC	0	0.725974	1	0.274026
owl-2323-121	CRC	0	0.673899	1	0.326101
owl-2323-054	CRC	0	0.647708	1	0.352292
owl-2323-210	CRC	0	0.637619	1	0.362381
owl-2323-051	CRC	0	0.578889	1	0.421111
owl-2323-157	CRC	0	0.517941	1	0.482059
owl-2323-023	CRC	0	0.517848	1	0.482152
owl-2323-188	CRC	0	0.513148	1	0.486852
owl-2323-022	CRC	0	0.51041	1	0.48959
owl-2323-112	CRC	0	0.381883	1	0.618117
owl-2323-118	CRC	0	0.380761	1	0.619239
owl-2323-018	CRC	0	0.368201	1	0.631799
owl-2323-082	CRC	0	0.362296	1	0.637704
owl-2323-081	CRC	0	0.348722	1	0.651278
owl-2323-014	CRC	0	0.335279	1	0.664721
owl-2323-101	CRC	0	0.316811	1	0.683189
owl-2323-032	CRC	0	0.30059	1	0.69941
owl-2323-079	CRC	0	0.272374	1	0.727626
owl-2323-025	CRC	0	0.269296	1	0.730704
owl-2323-008	CRC	0	0.267051	1	0.732949
owl-2323-064	CRC	0	0.262339	1	0.737661
owl-2323-020	CRC	0	0.257046	1	0.742954
owl-2323-021	CRC	0	0.243514	1	0.756486
owl-2323-026	CRC	0	0.209711	1	0.79029
owl-2323-072	CRC	0	0.200817	1	0.799183
owl-2323-197	CRC	0	0.187501	1	0.812499
owl-2323-028	CRC	0	0.184176	1	0.815824
owl-2323-063	CRC	0	0.181293	1	0.818707
owl-2323-060	CRC	0	0.169996	1	0.830004
owl-2323-027	CRC	0	0.135586	1	0.864414
owl-2323-007	CRC	0	0.131349	1	0.868651
owl-2323-010	CRC	0	0.12037	1	0.87963
owl-2323-062	CRC	0	0.10917	1	0.89083
owl-2323-184	CRC	0	0.109148	1	0.890852
owl-2323-003	CRC	0	0.102153	1	0.897847
owl-2323-085	CRC	0	0.0925201	1	0.90748
owl-2323-119	CRC	0	0.0864108	1	0.913589
owl-2323-100	CRC	0	0.0842346	1	0.915765
owl-2323-183	CRC	0	0.0534073	1	0.946593
owl-2323-059	CRC	0	0.043129	1	0.956871
owl-2323-049	CRC	0	0.0324944	1	0.967506
owl-2323-078	CRC	0	0.0282754	1	0.971725
owl-2323-053	CRC	0	0.00757259	1	0.992427
owl-2323-045	CRC	0	0.00627649	1	0.993724
owl-2323-031	CRC	0	0.00347	1	0.99653
owl-2323-104	CRC	0	-0.00996585	1	1.00997
owl-2323-036	CRC	0	-0.0111719	1	1.01117
owl-2323-038	CRC	0	-0.0206293	1	1.02063
owl-2323-047	CRC	0	-0.0222161	1	1.02222
owl-2323-114	CRC	0	-0.030264	1	1.03026
owl-2323-190	CRC	0	-0.0304344	1	1.03043
owl-2323-058	CRC	0	-0.0350406	1	1.03504
owl-2323-004	CRC	0	-0.0420186	1	1.04202
owl-2323-077	CRC	0	-0.0589892	1	1.05899
owl-2323-152	CRC	0	-0.065288	1	1.06529
owl-2323-091	CRC	0	-0.0858666	1	1.08587
owl-2323-182	CRC	0	-0.117906	1	1.11791
owl-2323-070	CRC	0	-0.13262	1	1.13262
owl-2323-141	CRC	0	-0.178836	1	1.17884
owl-2323-195	CRC	0	-0.206847	1	1.20685
owl-2323-009	CRC	0	-0.222625	1	1.22263
owl-2323-012	CTRL	1	0.0373899	0	0.96261
owl-2323-055	CTRL	1	0.0819714	0	0.918029
owl-2323-160	CTRL	1	0.169646	0	0.830354
owl-2323-046	CTRL	1	0.170925	0	0.829075
owl-2323-024	CTRL	1	0.314265	0	0.685735
owl-2323-037	CTRL	1	0.339651	0	0.660349
owl-2323-175	CTRL	1	0.465289	0	0.534711
owl-2323-002	CTRL	1	0.50553	0	0.49447
owl-2323-177	CTRL	1	0.576203	0	0.423797
owl-2323-153	CTRL	1	0.581776	0	0.418224
owl-2323-048	CTRL	1	0.590499	0	0.409501
owl-2323-202	CTRL	1	0.597704	0	0.402296
owl-2323-162	CTRL	1	0.636236	0	0.363764
owl-2323-163	CTRL	1	0.662937	0	0.337063
owl-2323-123	CTRL	1	0.668854	0	0.331146
owl-2323-137	CTRL	1	0.699379	0	0.300621
owl-2323-042	CTRL	1	0.702803	0	0.297197
owl-2323-150	CTRL	1	0.708515	0	0.291485
owl-2323-131	CTRL	1	0.71918	0	0.28082
owl-2323-087	CTRL	1	0.719816	0	0.280184
owl-2323-139	CTRL	1	0.722848	0	0.277152
owl-2323-106	CTRL	1	0.725342	0	0.274658
owl-2323-144	CTRL	1	0.727402	0	0.272598
owl-2323-111	CTRL	1	0.74091	0	0.25909
owl-2323-134	CTRL	1	0.744688	0	0.255312
owl-2323-176	CTRL	1	0.752804	0	0.247196
owl-2323-107	CTRL	1	0.756204	0	0.243796
owl-2323-128	CTRL	1	0.758448	0	0.241552
owl-2323-140	CTRL	1	0.758524	0	0.241476
owl-2323-110	CTRL	1	0.769664	0	0.230336
owl-2323-145	CTRL	1	0.77015	0	0.22985
owl-2323-165	CTRL	1	0.77034	0	0.22966
owl-2323-090	CTRL	1	0.775616	0	0.224384
owl-2323-201	CTRL	1	0.779598	0	0.220402
owl-2323-206	CTRL	1	0.781611	0	0.218389
owl-2323-116	CTRL	1	0.781958	0	0.218042
owl-2323-154	CTRL	1	0.782918	0	0.217082
owl-2323-086	CTRL	1	0.783636	0	0.216364
owl-2323-108	CTRL	1	0.78771	0	0.21229
owl-2323-130	CTRL	1	0.788146	0	0.211854
owl-2323-122	CTRL	1	0.789878	0	0.210122
owl-2323-209	CTRL	1	0.793887	0	0.206113
owl-2323-089	CTRL	1	0.795616	0	0.204384
owl-2323-178	CTRL	1	0.800839	0	0.199161
owl-2323-066	CTRL	1	0.804722	0	0.195278
owl-2323-187	CTRL	1	0.809371	0	0.190629
owl-2323-084	CTRL	1	0.812025	0	0.187975
owl-2323-044	CTRL	1	0.820617	0	0.179383
owl-2323-073	CTRL	1	0.820926	0	0.179074
owl-2323-194	CTRL	1	0.821225	0	0.178775
owl-2323-005	CTRL	1	0.82348	0	0.17652
owl-2323-189	CTRL	1	0.828977	0	0.171023
owl-2323-211	CTRL	1	0.830804	0	0.169196
owl-2323-124	CTRL	1	0.836578	0	0.163422
owl-2323-133	CTRL	1	0.842491	0	0.157509
owl-2323-098	CTRL	1	0.843715	0	0.156285
owl-2323-146	CTRL	1	0.853157	0	0.146843
owl-2323-080	CTRL	1	0.86337	0	0.13663
owl-2323-075	CTRL	1	0.865238	0	0.134762
owl-2323-200	CTRL	1	0.880513	0	0.119487
owl-2323-039	CTRL	1	0.887088	0	0.112912
owl-2323-061	CTRL	1	0.892038	0	0.107962
owl-2323-115	CTRL	1	0.902221	0	0.0977792
owl-2323-095	CTRL	1	0.913085	0	0.0869151
owl-2323-033	CTRL	1	0.914956	0	0.0850438
owl-2323-126	CTRL	1	0.919773	0	0.0802272
owl-2323-013	CTRL	1	0.920924	0	0.0790761
owl-2323-103	CTRL	1	0.925537	0	0.0744635
owl-2323-193	CTRL	1	0.944204	0	0.0557959
owl-2323-149	CTRL	1	0.948468	0	0.0515318
owl-2323-155	CTRL	1	0.97626	0	0.0237399
owl-2323-088	CTRL	1	1.00694	0	-0.00693844
owl-2323-136	CTRL	1	1.00718	0	-0.00718407
owl-2323-074	CTRL	1	1.03955	0	-0.0395485

## Sheet: OPLS-DA_CTRL vs AA
Sample ID	Group	YVarPS(CTRL)	YPredPS(CTRL)	YVarPS(AA)	YPredPS(AA)
owl-2323-125	AA	0	0.80328	1	0.19672
owl-2323-017	AA	0	0.787819	1	0.212181
owl-2323-174	AA	0	0.780276	1	0.219724
owl-2323-180	AA	0	0.685577	1	0.314423
owl-2323-170	AA	0	0.685013	1	0.314987
owl-2323-169	AA	0	0.682907	1	0.317093
owl-2323-198	AA	0	0.676075	1	0.323925
owl-2323-192	AA	0	0.675955	1	0.324045
owl-2323-164	AA	0	0.671003	1	0.328997
owl-2323-191	AA	0	0.659406	1	0.340594
owl-2323-102	AA	0	0.656366	1	0.343634
owl-2323-213	AA	0	0.655546	1	0.344454
owl-2323-167	AA	0	0.648551	1	0.351449
owl-2323-196	AA	0	0.643648	1	0.356352
owl-2323-158	AA	0	0.636791	1	0.363209
owl-2323-040	AA	0	0.634912	1	0.365088
owl-2323-030	AA	0	0.626438	1	0.373562
owl-2323-096	AA	0	0.616962	1	0.383038
owl-2323-129	AA	0	0.59682	1	0.40318
owl-2323-135	AA	0	0.589393	1	0.410607
owl-2323-057	AA	0	0.587931	1	0.412069
owl-2323-094	AA	0	0.586715	1	0.413285
owl-2323-117	AA	0	0.57936	1	0.42064
owl-2323-029	AA	0	0.577869	1	0.422131
owl-2323-204	AA	0	0.570508	1	0.429492
owl-2323-052	AA	0	0.567684	1	0.432316
owl-2323-186	AA	0	0.5581	1	0.4419
owl-2323-205	AA	0	0.549441	1	0.45056
owl-2323-161	AA	0	0.538165	1	0.461836
owl-2323-113	AA	0	0.53504	1	0.46496
owl-2323-171	AA	0	0.533393	1	0.466607
owl-2323-099	AA	0	0.525208	1	0.474792
owl-2323-138	AA	0	0.509987	1	0.490014
owl-2323-043	AA	0	0.504836	1	0.495164
owl-2323-185	AA	0	0.490789	1	0.509212
owl-2323-142	AA	0	0.489479	1	0.510521
owl-2323-203	AA	0	0.488854	1	0.511146
owl-2323-069	AA	0	0.485035	1	0.514965
owl-2323-207	AA	0	0.464701	1	0.535299
owl-2323-015	AA	0	0.454749	1	0.545251
owl-2323-147	AA	0	0.450237	1	0.549763
owl-2323-208	AA	0	0.417908	1	0.582092
owl-2323-076	AA	0	0.407972	1	0.592028
owl-2323-143	AA	0	0.406367	1	0.593633
owl-2323-181	AA	0	0.398156	1	0.601844
owl-2323-093	AA	0	0.392654	1	0.607346
owl-2323-097	AA	0	0.390312	1	0.609688
owl-2323-212	AA	0	0.37594	1	0.62406
owl-2323-173	AA	0	0.372385	1	0.627615
owl-2323-179	AA	0	0.341059	1	0.658941
owl-2323-120	AA	0	0.320853	1	0.679147
owl-2323-199	AA	0	0.316914	1	0.683086
owl-2323-166	AA	0	0.275132	1	0.724868
owl-2323-083	AA	0	0.269956	1	0.730044
owl-2323-156	AA	0	0.246965	1	0.753035
owl-2323-092	AA	0	0.0476879	1	0.952312
owl-2323-002	CTRL	1	0.266312	0	0.733688
owl-2323-123	CTRL	1	0.276439	0	0.723561
owl-2323-187	CTRL	1	0.302535	0	0.697465
owl-2323-012	CTRL	1	0.322078	0	0.677922
owl-2323-110	CTRL	1	0.331264	0	0.668736
owl-2323-115	CTRL	1	0.386778	0	0.613222
owl-2323-055	CTRL	1	0.386797	0	0.613203
owl-2323-128	CTRL	1	0.387517	0	0.612483
owl-2323-153	CTRL	1	0.416147	0	0.583853
owl-2323-042	CTRL	1	0.451888	0	0.548112
owl-2323-037	CTRL	1	0.456574	0	0.543426
owl-2323-177	CTRL	1	0.481019	0	0.518981
owl-2323-116	CTRL	1	0.487605	0	0.512395
owl-2323-046	CTRL	1	0.490831	0	0.509169
owl-2323-137	CTRL	1	0.511399	0	0.488601
owl-2323-136	CTRL	1	0.514745	0	0.485256
owl-2323-144	CTRL	1	0.530393	0	0.469607
owl-2323-086	CTRL	1	0.533082	0	0.466918
owl-2323-162	CTRL	1	0.551234	0	0.448766
owl-2323-066	CTRL	1	0.553806	0	0.446194
owl-2323-140	CTRL	1	0.561764	0	0.438236
owl-2323-133	CTRL	1	0.565413	0	0.434587
owl-2323-175	CTRL	1	0.569764	0	0.430236
owl-2323-039	CTRL	1	0.575221	0	0.424779
owl-2323-131	CTRL	1	0.582135	0	0.417865
owl-2323-124	CTRL	1	0.584932	0	0.415068
owl-2323-048	CTRL	1	0.589449	0	0.410552
owl-2323-098	CTRL	1	0.590846	0	0.409154
owl-2323-134	CTRL	1	0.595565	0	0.404435
owl-2323-089	CTRL	1	0.606225	0	0.393775
owl-2323-074	CTRL	1	0.60705	0	0.39295
owl-2323-088	CTRL	1	0.617247	0	0.382753
owl-2323-130	CTRL	1	0.620257	0	0.379743
owl-2323-033	CTRL	1	0.625906	0	0.374094
owl-2323-165	CTRL	1	0.627049	0	0.372951
owl-2323-080	CTRL	1	0.630609	0	0.369391
owl-2323-150	CTRL	1	0.633913	0	0.366087
owl-2323-106	CTRL	1	0.636752	0	0.363248
owl-2323-160	CTRL	1	0.637953	0	0.362047
owl-2323-193	CTRL	1	0.639846	0	0.360154
owl-2323-163	CTRL	1	0.639985	0	0.360015
owl-2323-201	CTRL	1	0.64042	0	0.35958
owl-2323-178	CTRL	1	0.652516	0	0.347484
owl-2323-108	CTRL	1	0.66221	0	0.33779
owl-2323-200	CTRL	1	0.6712	0	0.3288
owl-2323-107	CTRL	1	0.682293	0	0.317707
owl-2323-149	CTRL	1	0.684748	0	0.315252
owl-2323-176	CTRL	1	0.69359	0	0.30641
owl-2323-202	CTRL	1	0.695546	0	0.304454
owl-2323-073	CTRL	1	0.700516	0	0.299484
owl-2323-209	CTRL	1	0.700881	0	0.299119
owl-2323-145	CTRL	1	0.701232	0	0.298768
owl-2323-206	CTRL	1	0.707876	0	0.292124
owl-2323-090	CTRL	1	0.713549	0	0.286451
owl-2323-211	CTRL	1	0.717541	0	0.282459
owl-2323-189	CTRL	1	0.727734	0	0.272266
owl-2323-075	CTRL	1	0.739212	0	0.260788
owl-2323-095	CTRL	1	0.744591	0	0.255409
owl-2323-126	CTRL	1	0.759918	0	0.240082
owl-2323-122	CTRL	1	0.765881	0	0.234119
owl-2323-154	CTRL	1	0.765942	0	0.234058
owl-2323-087	CTRL	1	0.766469	0	0.233531
owl-2323-084	CTRL	1	0.771329	0	0.228671
owl-2323-155	CTRL	1	0.771353	0	0.228647
owl-2323-024	CTRL	1	0.772276	0	0.227724
owl-2323-005	CTRL	1	0.773089	0	0.226911
owl-2323-111	CTRL	1	0.776226	0	0.223774
owl-2323-194	CTRL	1	0.784335	0	0.215665
owl-2323-146	CTRL	1	0.787938	0	0.212063
owl-2323-044	CTRL	1	0.788803	0	0.211197
owl-2323-103	CTRL	1	0.79816	0	0.20184
owl-2323-013	CTRL	1	0.798935	0	0.201065
owl-2323-061	CTRL	1	0.81503	0	0.18497
owl-2323-139	CTRL	1	0.835647	0	0.164353

## Sheet: OPLS-DA_CRC vs AA
Sample ID	Group	YVarPS(CRC)	YPredPS(CRC)	YVarPS(AA)	YPredPS(AA)
owl-2323-185	AA	0	1.05679	1	-0.0567895
owl-2323-156	AA	0	0.938514	1	0.0614864
owl-2323-097	AA	0	0.731739	1	0.268261
owl-2323-208	AA	0	0.710581	1	0.289419
owl-2323-180	AA	0	0.704243	1	0.295757
owl-2323-173	AA	0	0.699054	1	0.300946
owl-2323-138	AA	0	0.690916	1	0.309084
owl-2323-083	AA	0	0.643267	1	0.356733
owl-2323-142	AA	0	0.600813	1	0.399187
owl-2323-143	AA	0	0.585758	1	0.414242
owl-2323-186	AA	0	0.571776	1	0.428224
owl-2323-102	AA	0	0.562988	1	0.437012
owl-2323-204	AA	0	0.559122	1	0.440878
owl-2323-166	AA	0	0.549707	1	0.450293
owl-2323-147	AA	0	0.54113	1	0.45887
owl-2323-015	AA	0	0.52631	1	0.47369
owl-2323-076	AA	0	0.502122	1	0.497878
owl-2323-205	AA	0	0.495348	1	0.504652
owl-2323-029	AA	0	0.469071	1	0.530929
owl-2323-179	AA	0	0.46175	1	0.53825
owl-2323-040	AA	0	0.438023	1	0.561977
owl-2323-094	AA	0	0.436399	1	0.563601
owl-2323-164	AA	0	0.432753	1	0.567247
owl-2323-092	AA	0	0.423954	1	0.576046
owl-2323-052	AA	0	0.39573	1	0.60427
owl-2323-113	AA	0	0.390657	1	0.609343
owl-2323-191	AA	0	0.388749	1	0.611251
owl-2323-117	AA	0	0.388177	1	0.611823
owl-2323-171	AA	0	0.373887	1	0.626113
owl-2323-198	AA	0	0.371553	1	0.628447
owl-2323-196	AA	0	0.356374	1	0.643626
owl-2323-212	AA	0	0.342879	1	0.657121
owl-2323-135	AA	0	0.337027	1	0.662973
owl-2323-199	AA	0	0.334726	1	0.665274
owl-2323-057	AA	0	0.331143	1	0.668857
owl-2323-120	AA	0	0.320076	1	0.679924
owl-2323-030	AA	0	0.301466	1	0.698534
owl-2323-129	AA	0	0.296749	1	0.703251
owl-2323-170	AA	0	0.271989	1	0.728011
owl-2323-158	AA	0	0.267566	1	0.732434
owl-2323-125	AA	0	0.249217	1	0.750783
owl-2323-096	AA	0	0.248689	1	0.751311
owl-2323-161	AA	0	0.247061	1	0.752939
owl-2323-099	AA	0	0.240999	1	0.759001
owl-2323-207	AA	0	0.230862	1	0.769138
owl-2323-174	AA	0	0.216458	1	0.783542
owl-2323-203	AA	0	0.216129	1	0.783871
owl-2323-043	AA	0	0.18416	1	0.81584
owl-2323-213	AA	0	0.179824	1	0.820176
owl-2323-181	AA	0	0.173585	1	0.826415
owl-2323-169	AA	0	0.161651	1	0.838349
owl-2323-069	AA	0	0.151864	1	0.848136
owl-2323-167	AA	0	0.135778	1	0.864222
owl-2323-017	AA	0	0.08979	1	0.91021
owl-2323-192	AA	0	0.0790613	1	0.920939
owl-2323-093	AA	0	-0.0409017	1	1.0409
owl-2323-050	CRC	1	0.111319	0	0.888681
owl-2323-035	CRC	1	0.134789	0	0.865211
owl-2323-168	CRC	1	0.261128	0	0.738872
owl-2323-172	CRC	1	0.277412	0	0.722588
owl-2323-011	CRC	1	0.286137	0	0.713863
owl-2323-132	CRC	1	0.291405	0	0.708595
owl-2323-006	CRC	1	0.319187	0	0.680813
owl-2323-054	CRC	1	0.348785	0	0.651215
owl-2323-210	CRC	1	0.353059	0	0.646941
owl-2323-041	CRC	1	0.371398	0	0.628602
owl-2323-051	CRC	1	0.37839	0	0.62161
owl-2323-159	CRC	1	0.378598	0	0.621402
owl-2323-121	CRC	1	0.424951	0	0.575049
owl-2323-022	CRC	1	0.44339	0	0.55661
owl-2323-157	CRC	1	0.515957	0	0.484043
owl-2323-188	CRC	1	0.516746	0	0.483254
owl-2323-023	CRC	1	0.53377	0	0.46623
owl-2323-018	CRC	1	0.543097	0	0.456903
owl-2323-081	CRC	1	0.550656	0	0.449344
owl-2323-082	CRC	1	0.614654	0	0.385346
owl-2323-101	CRC	1	0.625136	0	0.374864
owl-2323-112	CRC	1	0.643858	0	0.356142
owl-2323-118	CRC	1	0.654382	0	0.345618
owl-2323-025	CRC	1	0.656622	0	0.343378
owl-2323-064	CRC	1	0.684627	0	0.315373
owl-2323-014	CRC	1	0.701001	0	0.298999
owl-2323-032	CRC	1	0.709029	0	0.290971
owl-2323-020	CRC	1	0.711755	0	0.288245
owl-2323-079	CRC	1	0.713645	0	0.286355
owl-2323-027	CRC	1	0.719933	0	0.280067
owl-2323-021	CRC	1	0.72675	0	0.27325
owl-2323-197	CRC	1	0.731493	0	0.268507
owl-2323-008	CRC	1	0.734848	0	0.265152
owl-2323-072	CRC	1	0.742583	0	0.257417
owl-2323-184	CRC	1	0.742693	0	0.257307
owl-2323-059	CRC	1	0.745291	0	0.254709
owl-2323-060	CRC	1	0.775104	0	0.224896
owl-2323-028	CRC	1	0.778105	0	0.221894
owl-2323-062	CRC	1	0.785545	0	0.214455
owl-2323-119	CRC	1	0.803264	0	0.196736
owl-2323-063	CRC	1	0.807718	0	0.192282
owl-2323-026	CRC	1	0.820233	0	0.179767
owl-2323-031	CRC	1	0.83303	0	0.16697
owl-2323-104	CRC	1	0.84204	0	0.15796
owl-2323-047	CRC	1	0.847052	0	0.152948
owl-2323-010	CRC	1	0.847615	0	0.152384
owl-2323-007	CRC	1	0.850159	0	0.149841
owl-2323-003	CRC	1	0.853493	0	0.146507
owl-2323-053	CRC	1	0.855941	0	0.144059
owl-2323-183	CRC	1	0.856996	0	0.143004
owl-2323-100	CRC	1	0.862167	0	0.137833
owl-2323-045	CRC	1	0.869617	0	0.130383
owl-2323-004	CRC	1	0.870795	0	0.129205
owl-2323-036	CRC	1	0.874156	0	0.125844
owl-2323-077	CRC	1	0.880891	0	0.119109
owl-2323-049	CRC	1	0.911283	0	0.0887174
owl-2323-085	CRC	1	0.915909	0	0.0840906
owl-2323-078	CRC	1	0.917295	0	0.0827052
owl-2323-058	CRC	1	0.929373	0	0.0706272
owl-2323-190	CRC	1	0.948743	0	0.0512574
owl-2323-114	CRC	1	0.955687	0	0.0443126
owl-2323-141	CRC	1	0.96152	0	0.0384795
owl-2323-182	CRC	1	0.969522	0	0.0304778
owl-2323-091	CRC	1	0.99372	0	0.0062804
owl-2323-070	CRC	1	0.994033	0	0.00596712
owl-2323-152	CRC	1	0.994461	0	0.00553864
owl-2323-038	CRC	1	1.00887	0	-0.0088727
owl-2323-195	CRC	1	1.04069	0	-0.0406894
owl-2323-009	CRC	1	1.11383	0	-0.113834
